# Supplementary material for: Screening for cervical cancer in imprisoned women in Brazil
Source: PLoS One. 2017 Dec 18;12(12):e0187873. doi: 10.1371/journal.pone.0187873 (PMC5734681; doi:10.1371/journal.pone.0187873)
Supplement: S3 File — (XLSX) [file pone.0187873.s003.xlsx]

## Sheet: Perguntas 01-08
Municipality	Prison Unit	Age	Race/color	Nationality	Municipality Residence Before Prison	State Or Contry Residence	State or Contry Residence	Time Confinement Months	Marrital Status	Degree of education	Previous occupation
Campo Grande	Estab. Penal Feminino "Irmã Irma Zorni"	27	Brown	Brazilian	DOURADOS/MS	MS	MS	14	Single	Incomplete elementary school	Beauty and esthetics worker
Campo Grande		31	White	Brazilian	GRAVATAÍ/RS	RS	Others	17	Married	Complete high school	Others
Campo Grande	Estab. Penal Feminino "Irmã Irma Zorni"	26	Brown	Brazilian	JI-PARANÁ/RO	RO	Others	14	Single	Incomplete elementary school	Others
Campo Grande		30	Brown	Brazilian	TEREZINA/PI	PI	Others	25	Married	Complete high school	Housewife
Campo Grande		38	White	Brazilian	CAMPO GRANDE/MS	MS	MS	26	Single	Incomplete secondary school	Housewife
Campo Grande	Estab. Penal Feminino "Irmã Irma Zorni"	41	White	Brazilian	CAMPO GRANDE/MS	MS	MS	46	Married	Incomplete elementary school	Housewife
Campo Grande	Estab. Penal Feminino "Irmã Irma Zorni"	28	Brown	Brazilian	MARACAJÚ/MS	MS	MS	33	Single	Incomplete elementary school	Others
Campo Grande		32	Brown	Brazilian	CAMPO GRANDE/MS	MS	MS	13	Married	Complete primary education	Self employed
Campo Grande	Estab. Penal Feminino "Irmã Irma Zorni"	34	Brown	Brazilian	PORTO VELHO/RO	RO	Others	4	Married	Incomplete secondary school	Others
Campo Grande	Estab. Penal Feminino "Irmã Irma Zorni"	22	White	Brazilian	CAMPO GRANDE/MS	MS	MS	7	Single	Incomplete elementary school	Others
Campo Grande	Estab. Penal Feminino "Irmã Irma Zorni"	36	Brown	Others	CAMPO GRANDE/MS	MS	MS	31	Married	Complete high school	Others
Campo Grande	Estab. Penal Feminino "Irmã Irma Zorni"	18	Brown	Brazilian	RIBAS DO RIO PARDO/MS	MS	MS	5	Married	Incomplete elementary school	Beauty and esthetics worker
Campo Grande	Estab. Penal Feminino "Irmã Irma Zorni"	30	Brown	Brazilian	DOURADOS/MS	MS	MS	30	Single	Complete high school	Self employed
Campo Grande	Estab. Penal Feminino "Irmã Irma Zorni"	23	Brown	Brazilian	CAMPO GRANDE/MS	MS	MS	13	Married	Incomplete elementary school	Housewife
Campo Grande	Estab. Penal Feminino "Irmã Irma Zorni"	41	Brown	Brazilian	SIDROLÂNDIA/MS	MS	MS	8	Married	Incomplete elementary school	Others
Campo Grande	Estab. Penal Feminino "Irmã Irma Zorni"	38	Brown	Brazilian	JI-PARANÁ/RO	RO	Others	18	Single	Incomplete elementary school	Self employed
Campo Grande	Estab. Penal Feminino "Irmã Irma Zorzi"	22	White	Brazilian	SIDROLÂNDIA/MS	MS	MS	29	Single	Incomplete secondary school	Trade worker
Campo Grande	Estab. Penal Feminino "Irmã Irma Zorni"	37	Brown	Brazilian	AQUIDAUANA/MS	MS	MS	10	Widow	Complete high school	Self employed
Campo Grande	Estab. Penal Feminino "Irmã Irma Zorni"	30	White	Brazilian	CAMPO GRANDE/MS	MS	MS	42	Single	Incomplete secondary school	Housewife
Campo Grande	Estab. Penal Feminino "Irmã Irma Zorni"	29	Brown	Brazilian	CAMPO GRANDE/MS	MS	MS	8	Married	Incomplete elementary school	Housekeeper
Campo Grande	Estab. Penal Feminino "Irmã Irma Zorni"	35	Brown	Brazilian	CORUMBÁ/MS	MS	MS	19	Single	Incomplete elementary school	Housewife
Campo Grande	Estab. Penal Feminino "Irmã Irma Zorni"	28	White	Brazilian	CAMPO GRANDE/MS	MS	MS	5	Single	Incomplete elementary school	Others
Campo Grande	Estab. Penal Feminino "Irmã Irma Zorni"	26	Brown	Brazilian	GOIÂNIA/GO	GO	Others	12	Married	Incomplete elementary school	Others
Campo Grande	Estab. Penal Feminino "Irmã Irma Zorni"	27	Brown	Brazilian	MACEIÓ/AL	AL	Others	9	Married	Incomplete elementary school	Housewife
Campo Grande	Estab. Penal Feminino "Irmã Irma Zorni"	40	White	Brazilian	CAMPO GRANDE/MS	MS	MS	6	Single	Incomplete elementary school	Housekeeper
Campo Grande	Estab. Penal Feminino "Irmã Irma Zorni"	36	Brown	Brazilian	CORGUINHO/MS	MS	MS	50	Married	Incomplete secondary school	Others
Campo Grande	Estab. Penal Feminino "Irmã Irma Zorni"	26	Brown	Brazilian	CUIABÁ/MT	MT	Others	17	Single	Incomplete elementary school	Others
Campo Grande	Estab. Penal Feminino "Irmã Irma Zorni"	55	Brown	Brazilian	CAMPO GRANDE/MS	MS	MS	4	Widow	Incomplete elementary school	Trade worker
Campo Grande	Estab. Penal Feminino "Irmã Irma Zorni"	30	Brown	Brazilian	CAMPO GRANDE/MS	MS	MS	20	Single	Complete high school	Others
Campo Grande	Estab. Penal Feminino "Irmã Irma Zorni"	35	Brown	Brazilian	CAMPO GRANDE/MS	MS	MS	32	Stable union	Complete high school	Housekeeper
Campo Grande	Estab. Penal Feminino "Irmã Irma Zorni"	48	Brown	Brazilian	CAMPO GRANDE/MS	MS	MS	78	Single	Incomplete elementary school	Others
Campo Grande	Estab. Penal Feminino "Irmã Irma Zorni"	28	Brown	Brazilian	CAMPO GRANDE/MS	MS	MS	18	Single	Complete high school	Others
Campo Grande	Estab. Penal Feminino "Irmã Irma Zorni"	55	Brown	Brazilian	CAMPO GRANDE/MS	MS	MS	20	Single	Incomplete elementary school	Housekeeper
Campo Grande	Estab. Penal Feminino "Irmã Irma Zorni"	51	Brown	Brazilian	MIRANDA/MS	MS	MS	13	Married	Incomplete elementary school	Others
Campo Grande	Estab. Penal Feminino "Irmã Irma Zorni"	43	Black	Brazilian	PRESIDENTE PRUDENTE/SP	SP	Others	3	Stable union	Complete high school	Beauty and esthetics worker
Campo Grande		42	Brown	Brazilian	DOURADOS/MS	MS	MS	11	Married	Incomplete elementary school	Others
Campo Grande	Estab. Penal Feminino "Irmã Irma Zorni"	57	Brown	Brazilian	CAMPO GRANDE/MS	MS	MS	9	Married	Incomplete elementary school	Others
Campo Grande	Estab. Penal Feminino "Irmã Irma Zorni"	42	White	Brazilian	BRASÍLIA/DF	DF	Others	23	Single	Graduated	Others
Campo Grande	Estab. Penal Feminino "Irmã Irma Zorni"	34	White	Brazilian	CAMPO GRANDE/MS	MS	MS	5	Married	Graduated	Others
Campo Grande	Estab. Penal Feminino "Irmã Irma Zorni"	34	Brown	Brazilian	SÃO PAULO/SP	SP	Others	39	Stable union	Complete high school	Others
Campo Grande	Estab. Penal Feminino "Irmã Irma Zorni"	18	Brown	Brazilian	BELÉM/PA	PA	Others	< 1 month	Stable union	Complete high school	Others
Campo Grande	Estab. Penal Feminino "Irmã Irma Zorni"	42	White	Brazilian	CAMPO GRANDE/MS	MS	MS	4	Stable union	Complete high school	Trade worker
Campo Grande	Estab. Penal Feminino "Irmã Irma Zorni"	46	Brown	Brazilian	PRESIDENTE EPITÁCIO/SP	SP	Others	22	Widow	Graduated	Others
Campo Grande	Estab. Penal Feminino "Irmã Irma Zorni"	47	Brown	Brazilian	CAMPO GRANDE/MS	MS	MS	41	Married	Complete high school	Beauty and esthetics worker
Campo Grande	Estab. Penal Feminino "Irmã Irma Zorni"	24	Brown	Brazilian	BODOQUENA/MS	MS	MS	36	Single	Incomplete higher	Others
Campo Grande	Estab. Penal Feminino "Irmã Irma Zorni"	40	Brown	Brazilian	CUIABÁ/MT	MT	Others	37	Widow	Incomplete elementary school	Housekeeper
Campo Grande	Estab. Penal Feminino "Irmã Irma Zorni"	18	White	Brazilian	DOURADOS/MS	MS	MS	1	Stable union	Incomplete elementary school	Others
Campo Grande	Estab. Penal Feminino "Irmã Irma Zorni"	40	Brown	Brazilian	DOURADOS/MS	MS	MS	6	Single	Incomplete elementary school	Housekeeper
Campo Grande	Estab. Penal Feminino "Irmã Irma Zorni"	22	Brown	Brazilian	BELÉM/PA	PA	Others	4	Single	Incomplete elementary school	Trade worker
Campo Grande	Estab. Penal Feminino "Irmã Irma Zorni"	48	Brown	Brazilian	OURO PRETO DO OESTE/RO	RO	Others	72	Stable union	Incomplete elementary school	Others
Campo Grande	Estab. Penal Feminino "Irmã Irma Zorni"	38	Brown	Brazilian	ABAITÉ/MG	MG	Others	4	Stable union	Incomplete elementary school	Others
Campo Grande	Estab. Penal Feminino "Irmã Irma Zorni"	53	Brown	Brazilian	GLÓRIA DE DOURADOS/MS	MS	MS	32	Single	Uneducated	Others
Campo Grande	Estab. Penal Feminino "Irmã Irma Zorni"	40		Brazilian	CAMPO GRANDE/MS	MS	MS	27	Single	Incomplete secondary school	Others
Campo Grande	Estab. Penal Feminino "Irmã Irma Zorni"	34	White	Brazilian	CAMPO GRANDE/MS	MS	MS	18	Married	Complete high school	Others
Campo Grande	Estab. Penal Feminino "Irmã Irma Zorni"	31	Yellow	Brazilian	ARIQUEMES/RO	RO	Others	10	Single	Complete high school	Others
Campo Grande	Estab. Penal Feminino "Irmã Irma Zorni"	29	Brown	Brazilian	CAMPO GRANDE/MS	MS	MS	56	Single	Complete high school	Trade worker
Campo Grande	Estab. Penal Feminino "Irmã Irma Zorni"	37	Brown	Brazilian	CAMPO GRANDE/MS	MS	MS	28	Single	Complete high school	Trade worker
Campo Grande		34	Brown	Brazilian	CAMPO GRANDE/MS	MS	MS	59	Single	Incomplete elementary school	Beauty and esthetics worker
Campo Grande	Estab. Penal Feminino "Irmã Irma Zorni"	38	Brown	Brazilian	CAMPO GRANDE/MS	MS	MS	14	Single	Complete primary education	Housewife
Campo Grande	Estab. Penal Feminino "Irmã Irma Zorni"	22	White	Brazilian	SINOP/MT	MT	Others	8	Single	Complete high school	Housewife
Campo Grande		33	White	Brazilian	CABO FRIO/RJ	RJ	Others	19	Stable union	Incomplete elementary school	Others
Campo Grande	Estab. Penal Feminino "Irmã Irma Zorni"	29	Brown	Brazilian	CAMPO GRANDE/MS	MS	MS	27	Single	Incomplete secondary school	Others
Campo Grande	Estab. Penal Feminino "Irmã Irma Zorni"	36	Brown	Brazilian	CAMPO GRANDE/MS	MS	MS	48	Single	Incomplete elementary school	Others
Campo Grande		30	White	Brazilian	MIRANDA/MS	MS	MS	6	Stable union	Incomplete elementary school	Others
Campo Grande	Estab. Penal Feminino "Irmã Irma Zorni"	43	White	Brazilian	CAMPO GRANDE/MS	MS	MS	96	Married	Complete high school	Others
Campo Grande	Estab. Penal Feminino "Irmã Irma Zorni"	38	White	Brazilian	SÃO PAULO/SP	SP	Others	9	Married	Incomplete secondary school	Others
Campo Grande	Estab. Penal Feminino "Irmã Irma Zorni"	29	Brown	Brazilian	CAMPO GRANDE/MS	MS	MS	5	Married	Incomplete elementary school	Housewife
Campo Grande	Estab. Penal Feminino "Irmã Irma Zorni"	35	White	Brazilian	DOURADOS/MS	MS	MS	7	Single	Incomplete elementary school	Housekeeper
Campo Grande	Estab. Penal Feminino "Irmã Irma Zorni"	31	Brown	Brazilian	RIO VERDE DE GOIÁS/GO	GO	Others	2	Single	Incomplete secondary school	Others
Campo Grande	Estab. Penal Feminino "Irmã Irma Zorni"	23	Brown	Brazilian	TERENOS/MS	MS	MS	20	Single	Incomplete secondary school	Beauty and esthetics worker
Campo Grande	Estab. Penal Feminino "Irmã Irma Zorni"	35	Brown	Brazilian	DOURADOS/MS	MS	MS	3	Married	Incomplete elementary school	Others
Campo Grande	Estab. Penal Feminino "Irmã Irma Zorni"	23	Black	Brazilian	SÃO LUIZ/MA	MA	Others	12	Single	Complete primary education	Trade worker
Campo Grande	Estab. Penal Feminino "Irmã Irma Zorni"	33	Brown	Brazilian	CAMPO GRANDE/MS	MS	MS	25	Single	Incomplete elementary school	Beauty and esthetics worker
Campo Grande	Estab. Penal Feminino "Irmã Irma Zorni"	39	White	Brazilian	CAMPO GRANDE/MS	MS	MS	2	Single	Incomplete secondary school	Others
Campo Grande	Estab. Penal Feminino "Irmã Irma Zorni"	37	Brown	Brazilian	CAMPO GRANDE/MS	MS	MS	4	Married	Incomplete elementary school	Self employed
Campo Grande	Estab. Penal Feminino "Irmã Irma Zorni"	28	Brown	Brazilian	CAMPO GRANDE/MS	MS	MS	29	Stable union	Incomplete elementary school	Others
Campo Grande	Estab. Penal Feminino "Irmã Irma Zorni"	32	Brown	Brazilian	CAMPO GRANDE/MS	MS	MS	21	Single	Incomplete elementary school	Self employed
Campo Grande	Estab. Penal Feminino "Irmã Irma Zorni"	55	Brown	Brazilian	CAMPO GRANDE/MS	MS	MS	4	Stable union	Incomplete secondary school	Others
Campo Grande	Estab. Penal Feminino "Irmã Irma Zorni"	41	White	Brazilian	CAMPO GRANDE/MS	MS	MS	17	Married	Incomplete secondary school	Self employed
Campo Grande	Estab. Penal Feminino "Irmã Irma Zorni"	22	Brown	Brazilian	TRÊS LAGOAS/MS	MS	MS	18	Single	Incomplete secondary school	Housekeeper
Campo Grande		43	White	Brazilian	PONTA PORÃ/MS	MS	MS	54	Married	Complete high school	Others
Campo Grande	Estab. Penal Feminino "Irmã Irma Zorni"	40	Brown	Brazilian	CAMPO GRANDE/MS	MS	MS	22	Stable union	Incomplete elementary school	Others
Campo Grande	Estab. Penal Feminino "Irmã Irma Zorni"	26	Brown	Brazilian	CAMPO GRANDE/MS	MS	MS	8	Stable union	Incomplete elementary school	Self employed
Campo Grande	Estab. Penal Feminino "Irmã Irma Zorni"	25	Brown	Brazilian	SÃO PAULO/SP	SP	Others	8	Stable union	Complete primary education	Housekeeper
Campo Grande	Estab. Penal Feminino "Irmã Irma Zorni"	25	Black	Brazilian	PONTA PORÃ/MS	MS	MS	32	Single	Complete high school	Self employed
Campo Grande	Estab. Penal Feminino "Irmã Irma Zorni"	35	Brown	Brazilian	CAMPO GRANDE/MS	MS	MS	4	Stable union	Incomplete higher	Housewife
Campo Grande	Estab. Penal Feminino "Irmã Irma Zorni"	24	Brown	Brazilian	NATAL/RN	RN	Others	31	Single	Incomplete secondary school	Self employed
Campo Grande	Estab. Penal Feminino "Irmã Irma Zorni"	19	Brown	Brazilian	CAMPO GRANDE/MS	MS	MS	8	Stable union	Incomplete elementary school	Others
Campo Grande	Estab. Penal Feminino "Irmã Irma Zorni"	27	Brown	Brazilian	CAMPO GRANDE/MS	MS	MS	5	Stable union	Incomplete elementary school	Beauty and esthetics worker
Campo Grande	Estab. Penal Feminino "Irmã Irma Zorni"	29	Brown	Brazilian	SIDROLÂNDIA/MS	MS	MS	3	Stable union	Incomplete elementary school	Others
Campo Grande	Estab. Penal Feminino "Irmã Irma Zorni"	25	Brown	Brazilian	CAMPO GRANDE/MS	MS	MS	18	Single	Incomplete elementary school	Housewife
Campo Grande	Estab. Penal Feminino "Irmã Irma Zorni"	48	Brown	Brazilian	CAMPO GRANDE/MS	MS	MS	71	Stable union	Complete high school	Others
Campo Grande	Estab. Penal Feminino "Irmã Irma Zorni"	26	Brown	Brazilian	CAMPO GRANDE/MS	MS	MS	24	Stable union	Complete primary education	Housewife
Campo Grande		50	White	Brazilian	RIBEIRÃO PRETO/SP	SP	Others	23	Widow	Incomplete elementary school	Housekeeper
Campo Grande	Estab. Penal Feminino "Irmã Irma Zorni"	19	White	Brazilian	SINOP/MT	MT	Others	15	Single	Incomplete elementary school	Others
Campo Grande	Estab. Penal Feminino "Irmã Irma Zorni"	21	Brown	Brazilian	CAMPO GRANDE/MS	MS	MS	27	Single	Incomplete secondary school	Self employed
Campo Grande	Estab. Penal Feminino "Irmã Irma Zorni"	20	White	Brazilian	RIBAS DO RIO PARDO/MS	MS	MS	5	Single	Complete high school	Others
Campo Grande	Estab. Penal Feminino "Irmã Irma Zorni"	24	Brown	Brazilian	NOVA ALVORADA DO SUL/MS	MS	MS	32	Stable union	Incomplete elementary school	Others
Campo Grande	Estab. Penal Feminino "Irmã Irma Zorni"	33	Brown	Brazilian	MIRANDA/MS	MS	MS	25	Single	Incomplete elementary school	Others
Campo Grande	Estab. Penal Feminino "Irmã Irma Zorni"	44	Indigenous	Brazilian	AQUIDAUANA/MS	MS	MS	32	Divorced	Incomplete elementary school	Others
Campo Grande	Estab. Penal Feminino "Irmã Irma Zorni"	30	Black	Brazilian	CAMPO GRANDE/MS	MS	MS	< 1 month	Single	Incomplete elementary school	Beauty and esthetics worker
Campo Grande	Estab. Penal Feminino "Irmã Irma Zorni"	33	Brown	Brazilian	CAMPO GRANDE/MS	MS	MS	< 1 month	Single	Incomplete secondary school	Housewife
Campo Grande		39	White	Brazilian	CAMPO GRANDE/MS	MS	MS	3	Stable union	Incomplete higher	Others
Campo Grande	Estab. Penal Feminino "Irmã Irma Zorni"	31	Brown	Brazilian	CAMPO GRANDE/MS	MS	MS	< 1 month	Single	Incomplete elementary school	Others
Campo Grande	Estab. Penal Feminino "Irmã Irma Zorni"	40	Brown	Brazilian	CAMPO GRANDE/MS	MS	MS	1	Stable union	Incomplete elementary school	Beauty and esthetics worker
Campo Grande	Estab. Penal Feminino "Irmã Irma Zorni"	66	White	Brazilian	CAMPO GRANDE/MS	MS	MS	< 1 month	Widow	Incomplete elementary school	Housewife
Campo Grande	Estab. Penal Feminino "Irmã Irma Zorni"	23	Brown	Brazilian	CAMPO GRANDE/MS	MS	MS	< 1 month	Divorced	Incomplete elementary school	Beauty and esthetics worker
Campo Grande	Estab. Penal Feminino "Irmã Irma Zorni"	21	Brown	Brazilian	BELÉM/PA	PA	Others	< 1 month	Single	Incomplete elementary school	Others
Campo Grande	Estab. Penal Feminino "Irmã Irma Zorni"	20	Black	Brazilian	CAMPO GRANDE/MS	MS	MS	1	Single	Complete primary education	Others
Campo Grande	Estab. Penal Feminino "Irmã Irma Zorni"	21	Brown	Brazilian	AQUIDAUANA/MS	MS	MS	1	Single	Incomplete elementary school	Housewife
Campo Grande	Estab. Penal Feminino "Irmã Irma Zorni"	21	White	Brazilian	AMAMBAI/MS	MS	MS	< 1 month	Married	Incomplete secondary school	Trade worker
Campo Grande		28	Black	Brazilian	CAMPO GRANDE/MS	MS	MS	1	Married	Complete high school	Others
Campo Grande	Estab. Penal Feminino "Irmã Irma Zorni"	28	Brown	Brazilian	CAMPO GRANDE/MS	MS	MS	1	Single	Incomplete elementary school	Housekeeper
Campo Grande	Estab. Penal Feminino "Irmã Irma Zorni"	23	Brown	Brazilian	CAMPO GRANDE/MS	MS	MS	< 1 month	Stable union	Complete high school	Housewife
Campo Grande	Estab. Penal Feminino "Irmã Irma Zorni"	22	Brown	Brazilian	CAMPO GRANDE/MS	MS	MS	< 1 month	Stable union	Incomplete elementary school	Beauty and esthetics worker
Campo Grande	Estab. Penal Feminino "Irmã Irma Zorni"	22	Brown	Brazilian	CAMPO GRANDE/MS	MS	MS	1	Single	Incomplete secondary school	Others
Campo Grande	Estab. Penal Feminino "Irmã Irma Zorni"	38	White	Brazilian	CAMPO GRANDE/MS	MS	MS	4	Stable union	Incomplete secondary school	Trade worker
Campo Grande		42	Brown	Brazilian	GLÓRIA DE DOURADOS/MS	MS	MS	63	Stable union	Complete high school	Others
Campo Grande	Estab. Penal Feminino "Irmã Irma Zorni"	31	Brown	Brazilian	CAMPO GRANDE/MS	MS	MS	31	Single	Incomplete higher	Others
Campo Grande	Estab. Penal Feminino "Irmã Irma Zorni"	21	Brown	Brazilian	NOVA ALVORADA DO SUL/MS	MS	MS	25	Single	Incomplete elementary school	Others
Campo Grande	Estab. Penal Feminino "Irmã Irma Zorni"	23	Brown	Brazilian	MANAUS/AM	AM	Others	30	Single	Complete high school	Trade worker
Campo Grande	Estab. Penal Feminino "Irmã Irma Zorni"	30	White	Brazilian	SÃO PAULO/SP	SP	Others	51	Single	Complete primary education	Others
Campo Grande	Estab. Penal Feminino "Irmã Irma Zorni"	23	Brown	Brazilian	NOVA ANDRADINA/MS	MS	MS	60	Single	Incomplete elementary school	Trade worker
Campo Grande	Estab. Penal Feminino "Irmã Irma Zorni"	21	Brown	Brazilian	CAMPO GRANDE/MS	MS	MS	11	Single	Incomplete elementary school	Beauty and esthetics worker
Campo Grande	Estab. Penal Feminino "Irmã Irma Zorni"	34	White	Brazilian	CORUMBÁ/MS	MS	MS	9	Stable union	Incomplete elementary school	Housewife
Campo Grande	Estab. Penal Feminino "Irmã Irma Zorni"	24	Brown	Brazilian	BELÉM/PA	PA	Others	12	Stable union	Incomplete elementary school	Others
Campo Grande	Estab. Penal Feminino "Irmã Irma Zorni"	26	Brown	Brazilian	CAMPO GRANDE/MS	MS	MS	6	Stable union	Complete primary education	Housewife
Campo Grande	Estab. Penal Feminino "Irmã Irma Zorni"	32	Brown	Brazilian	CAMPO GRANDE/MS	MS	MS	91	Divorced	Complete high school	Beauty and esthetics worker
Campo Grande	Estab. Penal Feminino "Irmã Irma Zorni"	25	White	Brazilian	PONTA PORÃ/MS	MS	MS	13	Married	Incomplete secondary school	Others
Campo Grande	Estab. Penal Feminino "Irmã Irma Zorni"	35	Black	Brazilian	CAMPO GRANDE/MS	MS	MS	51	Married	Incomplete secondary school	Beauty and esthetics worker
Campo Grande	Estab. Penal Feminino "Irmã Irma Zorni"	40	Brown	Brazilian	CAMPO GRANDE/MS	MS	MS	10	Single	Incomplete elementary school	Others
Campo Grande	Estab. Penal Feminino "Irmã Irma Zorni"	38	White	Brazilian	CAMPO GRANDE/MS	MS	MS	22	Married	Incomplete elementary school	Housekeeper
Campo Grande	Estab. Penal Feminino "Irmã Irma Zorni"	23	White	Brazilian	PORTO VELHO/RO	RO	Others	29	Single	Incomplete elementary school	Others
Campo Grande	Estab. Penal Feminino "Irmã Irma Zorni"	41	Brown	Brazilian	CAMPO GRANDE/MS	MS	MS	3	Stable union	Incomplete elementary school	Housewife
Campo Grande	Estab. Penal Feminino "Irmã Irma Zorni"	29	Brown	Brazilian	DOURADOS/MS	MS	MS	4	Married	Incomplete elementary school	Self employed
Campo Grande	Estab. Penal Feminino "Irmã Irma Zorni"	27	Brown	Brazilian	CAMPO GRANDE/MS	MS	MS	3	Stable union	Incomplete elementary school	Housewife
Campo Grande	Estab. Penal Feminino "Irmã Irma Zorni"	40	White	Brazilian	SÃO PAULO/SP	SP	Others	62	Married	Complete high school	Housewife
Campo Grande	Estab. Penal Feminino "Irmã Irma Zorni"	18	Brown	Brazilian	CAMPO GRANDE/MS	MS	MS	3	Single	Incomplete secondary school	Others
Campo Grande	Estab. Penal Feminino "Irmã Irma Zorni"	19	White	Brazilian	MARACAJÚ/MS	MS	MS	9	Stable union	Incomplete secondary school	Others
Campo Grande	Estab. Penal Feminino "Irmã Irma Zorni"	32	Brown	Brazilian	CAMPO GRANDE/MS	MS	MS	11	Stable union	Incomplete elementary school	Others
Campo Grande	Estab. Penal Feminino "Irmã Irma Zorni"	26	Brown	Brazilian	CAMPO GRANDE/MS	MS	MS	6	Single	Incomplete elementary school	Others
Campo Grande	Estab. Penal Feminino "Irmã Irma Zorni"	21	White	Brazilian	SINOP/MT	MT	Others	28	Single	Incomplete secondary school	Trade worker
Campo Grande	Estab. Penal Feminino "Irmã Irma Zorni"	45	Brown	Brazilian	ANASTÁCIO/MS	MS	MS	9	Single	Incomplete elementary school	Others
Campo Grande	Estab. Penal Feminino "Irmã Irma Zorni"	19	White	Brazilian	CAMPO GRANDE/MS	MS	MS	17	Single	Incomplete secondary school	Housewife
Campo Grande	Estab. Penal Feminino "Irmã Irma Zorni"	20	Black	Brazilian	SINOP/MT	MT	Others	8	Single	Incomplete secondary school	Others
Campo Grande	Estab. Penal Feminino "Irmã Irma Zorni"	20	Brown	Brazilian	CAMPO GRANDE/MS	MS	MS	3	Single	Incomplete elementary school	Housewife
Campo Grande	Estab. Penal Feminino "Irmã Irma Zorni"	31	Black	Brazilian	DOURADOS/MS	MS	MS	58	Stable union	Incomplete elementary school	Others
Campo Grande	Estab. Penal Feminino "Irmã Irma Zorni"	40	White	Brazilian	CAMPO GRANDE/MS	MS	MS	27	Single	Incomplete elementary school	Others
Campo Grande	Estab. Penal Feminino "Irmã Irma Zorni"	34	Brown	Brazilian	SÃO LUIZ/MA	MA	Others	15	Married	Incomplete elementary school	Others
Campo Grande	Estab. Penal Feminino "Irmã Irma Zorni"	43	Brown	Brazilian	COXIM/MS	MS	MS	11	Single	Incomplete elementary school	Housekeeper
Campo Grande	Estab. Penal Feminino "Irmã Irma Zorni"	35	White	Brazilian	NOVA ANDRADINA/MS	MS	MS	48	Married	Incomplete secondary school	Others
Campo Grande	Estab. Penal Feminino "Irmã Irma Zorni"	55	White	Brazilian	CAMPO GRANDE/MS	MS	MS	10	Married	Incomplete higher	Others
Campo Grande	Estab. Penal Feminino "Irmã Irma Zorzi"	30	Brown	Brazilian	RIO VERDE/MS	MS	MS	35	Stable union	Incomplete elementary school	Others
Campo Grande		25	White	Brazilian	CAMPO GRANDE/MS	MS	MS	24	Single	Incomplete elementary school	Others
Campo Grande		42	Brown	Brazilian	CAMPO GRANDE/MS	MS	MS	26	Widow	Incomplete elementary school	Others
Campo Grande	Estab. Penal Feminino "Irmã Irma Zorni"	30	White	Brazilian	COXIM/MS	MS	MS	19	Single	Incomplete elementary school	Housewife
Campo Grande	Estab. Penal Feminino "Irmã Irma Zorni"	31	Brown	Brazilian	AQUIDAUANA/MS	MS	MS	28	Married	Incomplete elementary school	Housewife
Campo Grande	Estab. Penal Feminino "Irmã Irma Zorni"	26	Brown	Brazilian	CAMPO GRANDE/MS	MS	MS	6	Stable union	Incomplete elementary school	Housewife
Ponta Porã	Estab. Penal Feminino de Ponta Porã	23	White	Brazilian	MOSSORÓ/RN	RN	Others	4	Stable union	Complete high school	Others
Ponta Porã	Estab. Penal Feminino de Ponta Porã	19	White	Others	PEDRO JUAN CABALERO/PY	PY	Others	1	Single	Incomplete elementary school	Housekeeper
Ponta Porã	Estab. Penal Feminino de Ponta Porã	24	White	Brazilian	PASSO FUNDO/RS	RS	Others	1	Single	Graduated	Others
Ponta Porã	Estab. Penal Feminino de Ponta Porã	34	Brown	Brazilian	PORTO VELHO/RO	RO	Others	2	Married	Complete primary education	Others
Ponta Porã	Estab. Penal Feminino de Ponta Porã	37	Brown	Brazilian	SERTÃZINHO/SP	SP	Others	3	Stable union	Incomplete elementary school	Others
Ponta Porã	Estab. Penal Feminino de Ponta Porã	22	White	Brazilian	DISTRITO FEDERAL/DF	DF	Others	17	Single	Complete high school	Others
Ponta Porã	Estab. Penal Feminino de Ponta Porã	29	White	Brazilian	PONTA PORÃ/MS	MS	MS	1	Married	Graduated	Beauty and esthetics worker
Ponta Porã	Estab. Penal Feminino de Ponta Porã	27	White	Others	PEDRO JUAN CABALLERO/PY	PY	Others	7	Stable union	Incomplete secondary school	Housewife
Ponta Porã	Estab. Penal Feminino de Ponta Porã	19	Brown	Brazilian	CUIABÁ/MT	MT	Others	6	Single	Incomplete secondary school	Others
Ponta Porã	Estab. Penal Feminino de Ponta Porã	22	Brown	Brazilian	CAMPO GRANDE/MS	MS	MS	19	Single	Incomplete elementary school	Others
Ponta Porã	Estab. Penal Feminino de Ponta Porã	23	White	Brazilian	SELVÍRIA/MS	MS	MS	4	Single	Complete high school	Others
Ponta Porã	Estab. Penal Feminino de Ponta Porã	19	Brown	Brazilian	PONTA PORÃ/MS	MS	MS	2	Stable union	Incomplete elementary school	Self employed
Ponta Porã	Estab. Penal Feminino de Ponta Porã	32	White	Brazilian	PONTA PORÃ/MS	MS	MS	27	Single	Incomplete elementary school	Beauty and esthetics worker
Ponta Porã	Estab. Penal Feminino de Ponta Porã	21	White	Brazilian	ESPIGÃO DO OESTE/RO	RO	Others	5	Single	Incomplete secondary school	Others
Ponta Porã	Estab. Penal Feminino de Ponta Porã	26	White	Brazilian	PONTA PORÃ/MS	MS	MS	11	Single	Complete high school	Others
Ponta Porã	Estab. Penal Feminino de Ponta Porã	65	Indigenous	Brazilian	PONTA PORÃ/MS	MS	MS	12	Single	Incomplete elementary school	Others
Ponta Porã	Estab. Penal Feminino de Ponta Porã	18	Brown	Brazilian	RONDONÓPOLIS/MT	MT	Others	1	Single	Incomplete higher	Others
Ponta Porã	Estab. Penal Feminino de Ponta Porã	19	Brown	Brazilian	FOZ DO IGUAÇU/PR	PR	Others	6	Married	Incomplete elementary school	Others
Ponta Porã	Estab. Penal Feminino de Ponta Porã	32	White	Brazilian	CAMPO GRANDE/MS	MS	MS	3	Stable union	Graduated	Others
Ponta Porã	Estab. Penal Feminino de Ponta Porã	28	White	Brazilian	RONDONÓPOLIS/MT	MT	Others	20	Single	Incomplete elementary school	Housewife
Ponta Porã	Estab. Penal Feminino de Ponta Porã	31	Brown	Brazilian	CASTILHO/SP	SP	Others	6	Single	Complete primary education	Others
Ponta Porã	Estab. Penal Feminino de Ponta Porã	47	Brown	Brazilian	PONTA PORÃ/MS	MS	MS	4	Single	Incomplete elementary school	Housekeeper
Ponta Porã	Estab. Penal Feminino de Ponta Porã	24	Brown	Brazilian	RIBEIRÃO PRETO/SP	SP	Others	2	Single	Incomplete elementary school	Others
Ponta Porã	Estab. Penal Feminino de Ponta Porã	30	Brown	Brazilian	CUIABÁ/MT	MT	Others	8	Single	Complete high school	Others
Ponta Porã	Estab. Penal Feminino de Ponta Porã	33	Black	Brazilian	COXIM/MS	MS	MS	1	Single	Incomplete elementary school	Housekeeper
Ponta Porã	Estab. Penal Feminino de Ponta Porã	47	White	Brazilian	PONTA PORÃ/MS	MS	MS	4	Stable union	Incomplete elementary school	Others
Ponta Porã	Estab. Penal Feminino de Ponta Porã	28	White	Brazilian	APARECIDA DO TABOADO/MS	MS	MS	4	Single	Incomplete secondary school	Others
Ponta Porã	Estab. Penal Feminino de Ponta Porã	20	Brown	Brazilian	BRASILÂNDIA/MS	MS	MS	4	Stable union	Incomplete elementary school	Housewife
Ponta Porã	Estab. Penal Feminino de Ponta Porã	22	Black	Brazilian	CAMPINAS/SP	SP	Others	2	Stable union	Incomplete elementary school	Others
Ponta Porã	Estab. Penal Feminino de Ponta Porã	21	Brown	Brazilian	MARINGÁ/PR	PR	Others	6	Stable union	Complete high school	Others
Ponta Porã	Estab. Penal Feminino de Ponta Porã	19	Brown	Brazilian	PORTO VELHO/RO	RO	Others	2	Single	Incomplete elementary school	Housekeeper
Ponta Porã	Estab. Penal Feminino de Ponta Porã	18	White	Brazilian	CAMPO GRANDE/MS	MS	MS	5	Single	Incomplete elementary school	Housekeeper
Ponta Porã	Estab. Penal Feminino de Ponta Porã	19	Brown	Brazilian	BATAGUASSU/MS	MS	MS	4	Married	Incomplete elementary school	Housewife
Ponta Porã	Estab. Penal Feminino de Ponta Porã	21	White	Brazilian	MUNDO NOVO/MS	MS	MS	11	Stable union	Incomplete elementary school	Housewife
Ponta Porã	Estab. Penal Feminino de Ponta Porã	43	White	Brazilian	FARTURA/SP	SP	Others	1	Stable union	Graduated	Others
Ponta Porã	Estab. Penal Feminino de Ponta Porã	26	Indigenous	Brazilian	LAGUNA CARAPÃ/MS	MS	MS	11	Married	Incomplete elementary school	Housewife
Ponta Porã	Estab. Penal Feminino de Ponta Porã	50	Indigenous	Brazilian	LAGUNA CARAPÃ/MS	MS	MS	11	Married	Incomplete elementary school	Others
Ponta Porã	Estab. Penal Feminino de Ponta Porã	32	White	Brazilian	PRIMAVERA DO LESTE/MT	MT	Others	6	Stable union	Incomplete higher	Others
Ponta Porã	Estab. Penal Feminino de Ponta Porã	33	Brown	Brazilian	PONTA PORÃ/MS	MS	MS	3	Single	Complete primary education	Self employed
Ponta Porã	Estab. Penal Feminino de Ponta Porã	26	Brown	Brazilian	MARITUBA/PA	PA	Others	5	Single	Incomplete elementary school	Housekeeper
Ponta Porã	Estab. Penal Feminino de Ponta Porã	21	Black	Brazilian	SÃO PAULO/SP	SP	Others	11	Single	Complete high school	Others
Ponta Porã	Estab. Penal Feminino de Ponta Porã	30	Black	Brazilian	CAMPO GRANDE/MS	MS	MS	< 1 month	Stable union	Incomplete elementary school	Others
Ponta Porã	Estab. Penal Feminino de Ponta Porã	22	Brown	Brazilian	AÇAILANDIA/MA	MA	Others	5	Single	Complete primary education	Others
Ponta Porã	Estab. Penal Feminino de Ponta Porã	43	White	Brazilian	PONTA PORÃ/MS	MS	MS	< 1 month	Married	Incomplete elementary school	Housekeeper
Ponta Porã	Estab. Penal Feminino de Ponta Porã	23	White	Brazilian	PONTA PORÃ/MS	MS	MS	9	Single	Complete high school	Others
Ponta Porã	Estab. Penal Feminino de Ponta Porã	32	Brown	Brazilian	PONTA PORÃ/MS	MS	MS	3	Stable union	Complete high school	Others
Ponta Porã	Estab. Penal Feminino de Ponta Porã	44	White	Brazilian	PONTA PORÃ/MS	MS	MS	3	Single	Incomplete elementary school	Housekeeper
Ponta Porã	Estab. Penal Feminino de Ponta Porã	22	White	Brazilian	LAGUNA CARAPÃ/MS	MS	MS	6	Single	Complete high school	Others
Ponta Porã	Estab. Penal Feminino de Ponta Porã	37	Black	Brazilian	BELÉM/PA	PA	Others	5	Single	Incomplete secondary school	Self employed
Ponta Porã	Estab. Penal Feminino de Ponta Porã	30	Brown	Brazilian	PONTA PORÃ/MS	MS	MS	2	Single	Incomplete elementary school	Housewife
Ponta Porã	Estab. Penal Feminino de Ponta Porã	24	Brown	Brazilian	RIO BRANCO/AC	AC	Others	7	Single	Incomplete elementary school	Others
Ponta Porã	Estab. Penal Feminino de Ponta Porã	19	Brown	Brazilian	LUCAS DO RIO VERDE/MT	MT	Others	5	Single	Complete high school	Others
Ponta Porã	Estab. Penal Feminino de Ponta Porã	21	Brown	Brazilian	RONDONÓPOLIS/MT	MT	Others	17	Single	Incomplete elementary school	Trade worker
Ponta Porã	Estab. Penal Feminino de Ponta Porã	47	Brown	Brazilian	SÃO PAULO/SP	SP	Others	8	Widow	Incomplete elementary school	Housewife
Ponta Porã	Estab. Penal Feminino de Ponta Porã	28	Brown	Brazilian	SANGA PUYTÃ/PY	PY	Others	19	Single	Incomplete elementary school	Housekeeper
Ponta Porã	Estab. Penal Feminino de Ponta Porã	27	Brown	Brazilian	DENISE/MT	MT	Others	29	Stable union	Incomplete elementary school	Beauty and esthetics worker
Ponta Porã	Estab. Penal Feminino de Ponta Porã	19	Brown	Brazilian	CUIABÁ/MT	MT	Others	1	Stable union	Complete primary education	Beauty and esthetics worker
Ponta Porã	Estab. Penal Feminino de Ponta Porã	19	Brown	Brazilian	ARACAJÚ/SE	SE	Others	3	Stable union	Incomplete secondary school	Others
Ponta Porã	Estab. Penal Feminino de Ponta Porã	34	Brown	Brazilian	CONSELHEIRO LAFAIETE/MG	MG	Others	42	Single	Incomplete elementary school	Housewife
Ponta Porã	Estab. Penal Feminino de Ponta Porã	23	Brown	Brazilian	BRASÍLIA/DF	DF	Others	4	Single	Complete primary education	Others
Ponta Porã	Estab. Penal Feminino de Ponta Porã	20	White	Brazilian	FLORIANÓPOLIS/SC	SC	Others	9	Single	Incomplete secondary school	Others
Ponta Porã	Estab. Penal Feminino de Ponta Porã	28	Indigenous	Brazilian	AMAMBAI/MS	MS	MS	11	Single	Incomplete elementary school	Others
Ponta Porã	Estab. Penal Feminino de Ponta Porã	23	Brown	Brazilian	CORONEL SAPUCAIA/MS	MS	MS	6	Single	Complete high school	Others
Ponta Porã	Estab. Penal Feminino de Ponta Porã	29	Brown	Brazilian	PONTA PORÃ/MS	MS	MS	26	Stable union	Complete high school	Others
Ponta Porã	Estab. Penal Feminino de Ponta Porã	27	Brown	Brazilian	RIO BRANCO/AC	AC	Others	56	Single	Complete primary education	Housewife
Ponta Porã	Estab. Penal Feminino de Ponta Porã	34	White	Brazilian	TRÊS LAGOAS/MS	MS	MS	7	Married	Incomplete elementary school	Others
Ponta Porã	Estab. Penal Feminino de Ponta Porã	22	Brown	Brazilian	CAMPO GRANDE/MS	MS	MS	7	Single	Incomplete secondary school	Housekeeper
Ponta Porã	Estab. Penal Feminino de Ponta Porã	22	Brown	Brazilian	DOURADOS/MS	MS	MS	24	Single	Complete primary education	Others
Ponta Porã	Estab. Penal Feminino de Ponta Porã	32	White	Brazilian	AMAMBAI/MS	MS	MS	19	Single	Graduated	Others
Ponta Porã	Estab. Penal Feminino de Ponta Porã	22	White	Brazilian	BELA VISTA/MS	MS	MS	15	Single	Complete high school	Housewife
Ponta Porã	Estab. Penal Feminino de Ponta Porã	26	Brown	Brazilian	OURO PRETO DO OESTE/RO	RO	Others	8	Single	Incomplete elementary school	Housekeeper
Ponta Porã	Estab. Penal Feminino de Ponta Porã	68	Brown	Others	PEDRO JUAN CABELLERO	RO	Others	7	Widow	Incomplete elementary school	Others
Ponta Porã	Estab. Penal Feminino de Ponta Porã	19	Brown	Brazilian	CUIABÁ/MT	MT	Others	7	Widow	Incomplete elementary school	Beauty and esthetics worker
Ponta Porã	Estab. Penal Feminino de Ponta Porã	44	Brown	Brazilian	PONTA PORÃ/MS	MS	MS	4	Married	Incomplete elementary school	Trade worker
Ponta Porã	Estab. Penal Feminino de Ponta Porã	33	White	Brazilian	PONTA PORÃ/MS	MS	MS	10	Stable union	Incomplete secondary school	Beauty and esthetics worker
Ponta Porã	Estab. Penal Feminino de Ponta Porã	19	Brown	Brazilian	CAPITAN BADO/PY	PY	Others	10	Stable union	Complete high school	Trade worker
Ponta Porã	Estab. Penal Feminino de Ponta Porã	56	Brown	Brazilian	CAARAPÓ/MS	MS	MS	20	Divorced	Incomplete elementary school	Others
Corumbá	Estab. Penal Feminino de Corumbá - EPFC	24	Black	Brazilian	SÃO PAULO/SP	SP	Others	3	Stable union	Incomplete higher	Others
Corumbá	Estab. Penal Feminino de Corumbá - EPFC	33	White	Brazilian	MONGAGUÁ/SP	SP	Others	7	Single	Incomplete higher	Beauty and esthetics worker
Corumbá	Estab. Penal Feminino de Corumbá - EPFC	28	Brown	Brazilian	CAMPO GRANDE/MS	MS	MS	2	Single	Complete high school	Others
Corumbá	Estab. Penal Feminino de Corumbá - EPFC	34	Brown	Brazilian	MIRANDA/MS	MS	MS	3	Single	Incomplete elementary school	Housekeeper
Corumbá	Estab. Penal Feminino de Corumbá - EPFC	30	Brown	Brazilian	SÃO PAULO/SP	SP	Others	6	Single	Complete primary education	Others
Corumbá	Estab. Penal Feminino de Corumbá - EPFC	30	Brown	Brazilian	CUIABÁ/MT	MT	Others	7	Married	Incomplete elementary school	Housewife
Corumbá	Estab. Penal Feminino de Corumbá - EPFC	21	Black	Brazilian	ILHÉUS/BA	BA	Others	3	Single	Incomplete elementary school	Housekeeper
Corumbá	Estab. Penal Feminino de Corumbá - EPFC	19	Brown	Brazilian	CORUMBÁ/MS	MS	MS	6	Single	Incomplete elementary school	Housekeeper
Corumbá	Estab. Penal Feminino de Corumbá - EPFC	37	Brown	Brazilian	LADÁRIO/MS	MS	MS	9	Single	Incomplete elementary school	Others
Corumbá	Estab. Penal Feminino de Corumbá - EPFC	33	Brown	Brazilian	CAMPO GRANDE/MS	MS	MS	3	Single	Complete primary education	Others
Corumbá	Estab. Penal Feminino de Corumbá - EPFC	20	Brown	Brazilian	SÃO PAULO/SP	SP	Others	4	Widow	Complete primary education	Others
Corumbá	Estab. Penal Feminino de Corumbá - EPFC	27	Brown	Brazilian	MANAUS/AM	AM	Others	5	Single	Incomplete elementary school	Others
Corumbá	Estab. Penal Feminino de Corumbá - EPFC	41	White	Others	SANTA CRUZ/BO	BO	Others	< 1 month	Divorced	Complete high school	Trade worker
Corumbá	Estab. Penal Feminino de Corumbá - EPFC	19	Black	Brazilian	COXIM/MS	MS	MS	< 1 month	Stable union	Incomplete elementary school	Housekeeper
Corumbá	Estab. Penal Feminino de Corumbá - EPFC	21	Brown	Brazilian	CASSILÂNDIA/MS	MS	MS	< 1 month	Single	Incomplete secondary school	Housekeeper
Corumbá	Estab. Penal Feminino de Corumbá - EPFC	45	Brown	Others	LA PAZ/BOLÍVIA	BO	Others	8	Single	Incomplete elementary school	Others
Corumbá	Estab. Penal Feminino de Corumbá - EPFC	22	Brown	Brazilian	CAMPO GRANDE/MS	MS	MS	5	Single	Incomplete elementary school	Others
Corumbá	Estab. Penal Feminino de Corumbá - EPFC	19	Brown	Brazilian	CORUMBÁ/MS	MS	MS	5	Stable union	Incomplete elementary school	Housekeeper
Corumbá	Estab. Penal Feminino de Corumbá - EPFC	21	Brown	Brazilian	CORUMBÁ/MS	MS	MS	2	Stable union	Incomplete elementary school	Others
Corumbá	Estab. Penal Feminino de Corumbá - EPFC	22	Brown	Brazilian	CAMPO GRANDE/MS	MS	MS	5	Stable union	Incomplete secondary school	Housekeeper
Corumbá	Estab. Penal Feminino de Corumbá - EPFC	39	Brown	Others	SANTA CRUZ/BO	BO	Others	4	Single	Incomplete higher	Others
Corumbá	Estab. Penal Feminino de Corumbá - EPFC	37	Brown	Brazilian	DOURADOS/MS	MS	MS	6	Single	Incomplete elementary school	Others
Corumbá	Estab. Penal Feminino de Corumbá - EPFC	28	Brown	Brazilian	BATAGUASSU/MS	MS	MS	6	Single	Incomplete elementary school	Housewife
Corumbá	Estab. Penal Feminino de Corumbá - EPFC	23	Brown	Brazilian	CUIABÁ/MT	MT	Others	7	Stable union	Incomplete higher	Others
Corumbá	Estab. Penal Feminino de Corumbá - EPFC	38	Brown	Brazilian	CUIABÁ/MT	MT	Others	5	Single	Complete primary education	Others
Corumbá	Estab. Penal Feminino de Corumbá - EPFC	26	Brown	Brazilian	CAMPO GRANDE/MS	MS	MS	2	Stable union	Incomplete secondary school	Housewife
Corumbá	Estab. Penal Feminino de Corumbá - EPFC	28	Black	Brazilian	SANTOS/SP	SP	Others	15	Stable union	Incomplete secondary school	Trade worker
Corumbá	Estab. Penal Feminino de Corumbá - EPFC	21	White	Brazilian	SIQUEIRA CAMPOS/PR	PR	Others	7	Single	Incomplete elementary school	Others
Corumbá	Estab. Penal Feminino de Corumbá - EPFC	29	White	Brazilian	MIRANDA/MS	MS	MS	7	Single	Incomplete elementary school	Others
Corumbá	Estab. Penal Feminino de Corumbá - EPFC	19	White	Brazilian	JACAREI/SP	SP	Others	6	Single	Complete primary education	Trade worker
Corumbá	Estab. Penal Feminino de Corumbá - EPFC	27	Brown	Brazilian	CORUMBÁ/MS	MS	MS	10	Single	Incomplete elementary school	Housekeeper
Corumbá	Estab. Penal Feminino de Corumbá - EPFC	28	White	Brazilian	CAMPO GRANDE/MS	MS	MS	52	Single	Incomplete elementary school	Housewife
Corumbá	Estab. Penal Feminino de Corumbá - EPFC	20	Brown	Brazilian	MIRANDA/MS	MS	MS	7	Single	Incomplete elementary school	Others
Corumbá	Estab. Penal Feminino de Corumbá - EPFC	25	Brown	Others	SANTA CRUZ/BO	BO	Others	10	Married	Complete high school	Others
Corumbá	Estab. Penal Feminino de Corumbá - EPFC	20	Brown	Brazilian	CORUMBÁ/MS	MS	MS	28	Single	Incomplete elementary school	Others
Corumbá	Estab. Penal Feminino de Corumbá - EPFC	24	Black	Brazilian	CAMPO GRANDE/MS	MS	MS	15	Single	Complete high school	Others
Corumbá	Estab. Penal Feminino de Corumbá - EPFC	31	Brown	Brazilian	SÃO MIGUEL DO GUAMÁ/PA	PA	Others	12	Single	Incomplete elementary school	Self employed
Corumbá	Estab. Penal Feminino de Corumbá - EPFC	29	Brown	Brazilian	ILHÉUS/BA	BA	Others	7	Single	Incomplete elementary school	Others
Corumbá	Estab. Penal Feminino de Corumbá - EPFC	21	White	Brazilian	SANTA BARBARA DO OESTE/SP	SP	Others	9	Single	Incomplete secondary school	Others
Corumbá	Estab. Penal Feminino de Corumbá - EPFC	23	Brown	Brazilian	CUIABÁ/MT	MT	Others	33	Single	Incomplete elementary school	Others
Corumbá	Estab. Penal Feminino de Corumbá - EPFC	26	White	Brazilian	RIBAS DO RIO PARDO/MS	MS	MS	40	Single	Incomplete elementary school	Others
Corumbá	Estab. Penal Feminino de Corumbá - EPFC	32	Brown	Brazilian	SÃO VICENTE/SP	SP	Others	64	Single	Complete high school	Housewife
Corumbá	Estab. Penal Feminino de Corumbá - EPFC	25	Black	Brazilian	SANTO ANTÔNIO DE JESUS/BA	BA	Others	43	Single	Incomplete secondary school	Others
Corumbá	Estab. Penal Feminino de Corumbá - EPFC	32	Black	Brazilian	CAMPO GRANDE/MS	MS	MS	27	Divorced	Incomplete higher	Trade worker
Corumbá	Estab. Penal Feminino de Corumbá - EPFC	35	Brown	Brazilian	CAMPO GRANDE/MS	MS	MS	40	Single	Incomplete secondary school	Beauty and esthetics worker
Corumbá	Estab. Penal Feminino de Corumbá - EPFC	22	White	Brazilian	RONDONÓPOLIS/MT	MT	Others	36	Single	Incomplete elementary school	Others
Corumbá	Estab. Penal Feminino de Corumbá - EPFC	28	Brown	Brazilian	CAMPO GRANDE/MS	MS	MS	6	Single	Incomplete elementary school	Housekeeper
Corumbá	Estab. Penal Feminino de Corumbá - EPFC	38	Brown	Brazilian	MARACAJÚ/MS	MS	MS	33	Single	Incomplete elementary school	Housekeeper
Corumbá	Estab. Penal Feminino de Corumbá - EPFC	23	Brown	Brazilian	NOVA ALVORADA DO SUL/MS	MS	MS	38	Stable union	Complete primary education	Others
Corumbá	Estab. Penal Feminino de Corumbá - EPFC	34	Brown	Brazilian	JARDIM/MS	MS	MS	8	Stable union	Incomplete elementary school	Housewife
Corumbá	Estab. Penal Feminino de Corumbá - EPFC	33	Brown	Brazilian	DOURADOS/MS	MS	MS	5	Single	Incomplete elementary school	Others
Corumbá	Estab. Penal Feminino de Corumbá - EPFC	25	White	Brazilian	RIO BRILHANTE/MS	MS	MS	23	Single	Incomplete elementary school	Housewife
Corumbá	Estab. Penal Feminino de Corumbá - EPFC	34	Brown	Brazilian	SALVADOR/BA	BA	Others	35	Single	Complete primary education	Others
Corumbá	Estab. Penal Feminino de Corumbá - EPFC	44	Brown	Brazilian	CORUMBÁ/MS	MS	MS	27	Stable union	Complete high school	Others
Corumbá	Estab. Penal Feminino de Corumbá - EPFC	30	Brown	Brazilian	CAMPO GRANDE/MS	MS	MS	40	Single	Incomplete secondary school	Self employed
Corumbá	Estab. Penal Feminino de Corumbá - EPFC	52	Brown	Brazilian	CORUMBÁ/MS	MS	MS	13	Single	Complete primary education	Others
Corumbá	Estab. Penal Feminino de Corumbá - EPFC	29	Brown	Brazilian	LADÁRIO/MS	MS	MS	26	Divorced	Incomplete elementary school	Others
Corumbá	Estab. Penal Feminino de Corumbá - EPFC	49	Brown	Brazilian	CUIABÁ/MT	MT	Others	6	Stable union	Incomplete elementary school	Others
Corumbá	Estab. Penal Feminino de Corumbá - EPFC	35	Brown	Brazilian	GOIÂNIA/GO	GO	Others	54	Single	Incomplete elementary school	Others
Corumbá	Estab. Penal Feminino de Corumbá - EPFC	37	White	Brazilian	CORUMBÁ/MS	MS	MS	2	Single	Incomplete elementary school	Others
Corumbá	Estab. Penal Feminino de Corumbá - EPFC	35	Brown	Brazilian	CORUMBÁ/MS	MS	MS	2	Stable union	Incomplete elementary school	Housewife
Corumbá	Estab. Penal Feminino de Corumbá - EPFC	24	White	Brazilian	DOUTOR CAMARGO/PR	PR	Others	53	Single	Complete high school	Others
Corumbá	Estab. Penal Feminino de Corumbá - EPFC	32	White	Brazilian	GUAÍRA/PR	PR	Others	16	Single	Incomplete higher	Others
Corumbá	Estab. Penal Feminino de Corumbá - EPFC	30	Brown	Brazilian	CAMPO GRANDE/MS	MS	MS	33	Single	Incomplete elementary school	Self employed
Corumbá	Estab. Penal Feminino de Corumbá - EPFC	26	Brown	Brazilian	MUNDO NOVO/MS	MS	MS	40	Single	Incomplete elementary school	Housewife
Corumbá	Estab. Penal Feminino de Corumbá - EPFC	25	Brown	Brazilian	AQUIDAUANA/MS	MS	MS	8	Stable union	Incomplete secondary school	Housekeeper
Corumbá	Estab. Penal Feminino de Corumbá - EPFC	34	Brown	Brazilian	CORUMBÁ/MS	MS	MS	18	Single	Complete primary education	Housekeeper
Corumbá	Estab. Penal Feminino de Corumbá - EPFC	24	Brown	Others	SANTA CRUZ/BO	BO	Others	13	Single	Incomplete secondary school	Others
Corumbá	Estab. Penal Feminino de Corumbá - EPFC	46	Brown	Brazilian	CORUMBÁ/MS	MS	MS	16	Stable union	Incomplete elementary school	Housekeeper
Corumbá	Estab. Penal Feminino de Corumbá - EPFC	35	Brown	Others	SANTA CRUZ/BO	BO	Others	36	Stable union	Incomplete elementary school	Others
Corumbá	Estab. Penal Feminino de Corumbá - EPFC	38	Brown	Brazilian	CACERES/MT	MT	Others	20	Single	Incomplete higher	Housewife
Corumbá	Estab. Penal Feminino de Corumbá - EPFC	59	Brown	Brazilian	CORUMBÁ/MS	MS	MS	2	Married	Incomplete elementary school	Housewife
Corumbá	Estab. Penal Feminino de Corumbá - EPFC	27	Indigenous	Brazilian	MIRANDA/MS	MS	MS	14	Stable union	Incomplete elementary school	Others
Corumbá	Estab. Penal Feminino de Corumbá - EPFC	43	Brown	Brazilian	MARACAJÚ/MS	MS	MS	19	Single	Incomplete elementary school	Housekeeper
Corumbá	Estab. Penal Feminino de Corumbá - EPFC	20	Brown	Brazilian	CORUMBÁ/MS	MS	MS	38	Single	Incomplete secondary school	Others
Corumbá	Estab. Penal Feminino de Corumbá - EPFC	27	White	Brazilian	BELÉM/PA	PA	Others	7	Stable union	Incomplete elementary school	Trade worker
Corumbá	Estab. Penal Feminino de Corumbá - EPFC	31	White	Brazilian	DOURADOS/MS	MS	MS	60	Stable union	Incomplete elementary school	Housewife
Corumbá	Estab. Penal Feminino de Corumbá - EPFC	42	Brown	Brazilian	SÃO PAULO/SP	SP	Others	24	Single	Complete high school	Others
Corumbá	Estab. Penal Feminino de Corumbá - EPFC	20	White	Brazilian	SIDROLÂNDIA/MS	MS	MS	26	Single	Incomplete elementary school	Others
Corumbá	Estab. Penal Feminino de Corumbá - EPFC	32	Brown	Brazilian	BELA VISTA/MS	MS	MS	23	Stable union	Incomplete elementary school	Housekeeper
Corumbá	Estab. Penal Feminino de Corumbá - EPFC	32	Brown	Brazilian	SANTOS/MS	MS	MS	14	Stable union	Incomplete secondary school	Housewife
Corumbá	Estab. Penal Feminino de Corumbá - EPFC	27	Brown	Brazilian	CAMPO GRANDE/MS	MS	MS	1	Single	Complete high school	Trade worker
Corumbá	Estab. Penal Feminino de Corumbá - EPFC	27	White	Brazilian	NOVA ALVORADA DO SUL/MS	MS	MS	27	Stable union	Complete primary education	Trade worker
Corumbá	Estab. Penal Feminino de Corumbá - EPFC	25	Brown	Brazilian	CUIABÁ/MT	MT	Others	6	Single	Complete primary education	Others
Corumbá	Estab. Penal Feminino de Corumbá - EPFC	22	Brown	Brazilian	CAMPO GRANDE/MS	MS	MS	36	Stable union	Incomplete secondary school	Others
Corumbá	Estab. Penal Feminino de Corumbá - EPFC	25	White	Brazilian	NOVA ANDRADINA/MS	MS	MS	60	Single	Incomplete elementary school	Others
Corumbá	Estab. Penal Feminino de Corumbá - EPFC	20	Brown	Brazilian	RIO BRILHANTE/MS	MS	MS	23	Single	Incomplete secondary school	Others
Corumbá	Estab. Penal Feminino de Corumbá - EPFC	19	Brown	Brazilian	CORUMBÁ/MS	MS	MS	< 1 month	Stable union	Incomplete secondary school	Housewife
Corumbá	Estab. Penal Feminino de Corumbá - EPFC	21	Brown	Brazilian	MIRANDA/MS	MS	MS	7	Single	Incomplete elementary school	Housekeeper
São Gabriel do Oeste	Estab. Penal Feminino de São Gabriel do Oeste	29	White	Brazilian	CHAPADÃO DO SUL/MS	MS	MS	6	Single	Incomplete elementary school	Housewife
São Gabriel do Oeste	Estab. Penal Feminino de São Gabriel do Oeste	26	Brown	Brazilian	COXIM/MS	MS	MS	12	Single	Incomplete elementary school	Housewife
São Gabriel do Oeste	Estab. Penal Feminino de São Gabriel do Oeste	25	Brown	Brazilian	LUCAS DO RIO VERDE/MT	MT	Others	44	Single	Complete primary education	Trade worker
São Gabriel do Oeste	Estab. Penal Feminino de São Gabriel do Oeste	29	Brown	Brazilian	CUIABÁ/MT	MT	Others	23	Single	Incomplete elementary school	Others
São Gabriel do Oeste	Estab. Penal Feminino de São Gabriel do Oeste	26	Black	Brazilian	PRIMAVERA DO LESTE/MT	MT	Others	22	Single	Complete primary education	Others
São Gabriel do Oeste	Estab. Penal Feminino de São Gabriel do Oeste	38	Black	Brazilian	COXIM/MS	MS	MS	19	Single	Incomplete elementary school	Housekeeper
São Gabriel do Oeste	Estab. Penal Feminino de São Gabriel do Oeste	32	Brown	Brazilian	CHAPADÃO DO SUL/MS	MS	MS	6	Single	Complete high school	Beauty and esthetics worker
São Gabriel do Oeste	Estab. Penal Feminino de São Gabriel do Oeste	37	White	Brazilian	PRESIDENTE PRUDENTE/SP	SP	Others	41	Single	Incomplete elementary school	Beauty and esthetics worker
São Gabriel do Oeste	Estab. Penal Feminino de São Gabriel do Oeste	27	White	Brazilian	RIO VERDE/MS	MS	MS	10	Single	Incomplete elementary school	Others
São Gabriel do Oeste	Estab. Penal Feminino de São Gabriel do Oeste	25	Brown	Brazilian	PORTO VELHO/RO	RO	Others	18	Single	Complete primary education	Trade worker
São Gabriel do Oeste	Estab. Penal Feminino de São Gabriel do Oeste	29	Brown	Brazilian	CUIABÁ/MT	MT	Others	23	Single	Incomplete secondary school	Housekeeper
São Gabriel do Oeste	Estab. Penal Feminino de São Gabriel do Oeste	41	Brown	Brazilian	CHAPADÃO DO SUL/MS	MS	MS	43	Stable union	Incomplete elementary school	Others
São Gabriel do Oeste	Estab. Penal Feminino de São Gabriel do Oeste	35	Brown	Brazilian	MIRANDA/MS	MS	MS	50	Single	Complete primary education	Self employed
São Gabriel do Oeste	Estab. Penal Feminino de São Gabriel do Oeste	28	White	Brazilian	SONORA/MS	MS	MS	21	Single	Incomplete secondary school	Housewife
São Gabriel do Oeste	Estab. Penal Feminino de São Gabriel do Oeste	25	Brown	Brazilian	NOVA ALVORADA DO SUL/MS	MS	MS	24	Single	Incomplete elementary school	Housewife
São Gabriel do Oeste	Estab. Penal Feminino de São Gabriel do Oeste	38	Brown	Brazilian	RIO VERDE/MS	MS	MS	9	Stable union	Complete primary education	Beauty and esthetics worker
São Gabriel do Oeste	Estab. Penal Feminino de São Gabriel do Oeste	52	Brown	Brazilian	CAMPO GRANDE/MS	MS	MS	4	Stable union	Uneducated	Housekeeper
São Gabriel do Oeste	Estab. Penal Feminino de São Gabriel do Oeste	25	White	Brazilian	COXIM/MS	MS	MS	1	Stable union	Incomplete elementary school	Housewife
São Gabriel do Oeste	Estab. Penal Feminino de São Gabriel do Oeste	23	Brown	Brazilian	COXIM/MS	MS	MS		Single	Incomplete elementary school	Housewife
São Gabriel do Oeste	Estab. Penal Feminino de São Gabriel do Oeste	34	White	Brazilian	RIO VERDE/MS	MS	MS	4	Stable union	Incomplete elementary school	Housewife
São Gabriel do Oeste	Estab. Penal Feminino de São Gabriel do Oeste	19	Brown	Brazilian	COXIM/MS	MS	MS	7	Single	Incomplete elementary school	Others
São Gabriel do Oeste	Estab. Penal Feminino de São Gabriel do Oeste	26	Brown	Brazilian	RIO VERDE/MS	MS	MS	9	Single	Complete primary education	Others
São Gabriel do Oeste	Estab. Penal Feminino de São Gabriel do Oeste	21	Brown	Brazilian	CHAPADÃO DO SUL/MS	MS	MS	6	Single	Incomplete elementary school	Beauty and esthetics worker
São Gabriel do Oeste	Estab. Penal Feminino de São Gabriel do Oeste	34	Black	Brazilian	CUIABÁ/MT	MT	Others	10	Single	Complete high school	Others
Três Lagoas	Estab. Penal Feminino de Três Lagoas	20	Brown	Brazilian	JATAÍ/GO	GO	Others	6	Single	Incomplete elementary school	Others
Três Lagoas	Estab. Penal Feminino de Três Lagoas	46	White	Brazilian	CORUMBÁ/MS	MS	MS	22	Married	Incomplete elementary school	Beauty and esthetics worker
Três Lagoas	Estab. Penal Feminino de Três Lagoas	24	White	Brazilian	TRÊS LAGOAS/MS	MS	MS	1	Stable union	Incomplete elementary school	Others
Três Lagoas	Estab. Penal Feminino de Três Lagoas	50	Brown	Brazilian	CAMPO GRANDE/MS	MS	MS	60	Single	Complete primary education	Beauty and esthetics worker
Três Lagoas	Estab. Penal Feminino de Três Lagoas	25	White	Brazilian	DOURADOS/MS	MS	MS	8	Stable union	Incomplete secondary school	Others
Três Lagoas	Estab. Penal Feminino de Três Lagoas	30	White	Brazilian	CORUMBÁ/MS	MS	MS	21	Stable union	Complete high school	Trade worker
Três Lagoas	Estab. Penal Feminino de Três Lagoas	42	White	Brazilian	FLORIANÓPOLIS/SC	SC	Others	23	Single	Incomplete elementary school	Housekeeper
Três Lagoas	Estab. Penal Feminino de Três Lagoas	25	Brown	Brazilian	RIO BRANCO/AC	AC	Others	18	Single	Incomplete elementary school	Housekeeper
Três Lagoas	Estab. Penal Feminino de Três Lagoas	29	Brown	Brazilian	CAMPO GRANDE/MS	MS	MS	11	Single	Complete high school	Others
Três Lagoas	Estab. Penal Feminino de Três Lagoas	33	Brown	Brazilian	TRÊS LAGOAS/MS	MS	MS	17	Stable union	Complete primary education	Others
Três Lagoas	Estab. Penal Feminino de Três Lagoas	48	Brown	Brazilian	SANTA RITA DO PARDO/MS	MS	MS	36	Decided or judicially separated	Incomplete elementary school	Housekeeper
Três Lagoas	Estab. Penal Feminino de Três Lagoas	30	Brown	Brazilian	COSTA RICA/MS	MS	MS	23	Single	Complete high school	Others
Três Lagoas	Estab. Penal Feminino de Três Lagoas	25	Brown	Brazilian	TRÊS LAGOAS/MS	MS	MS	15	Single	Complete primary education	Others
Três Lagoas	Estab. Penal Feminino de Três Lagoas	28	Brown	Brazilian	INOCÊNCIA/MS	MS	MS	19	Single	Complete primary education	Housewife
Três Lagoas	Estab. Penal Feminino de Três Lagoas	37	Brown	Brazilian	BATAGUASSU/MS	MS	MS	13	Single	Incomplete elementary school	Housewife
Três Lagoas	Estab. Penal Feminino de Três Lagoas	37	Brown	Brazilian	SANTA FÉ DO SUL/SP	SP	Others	14	Stable union	Incomplete elementary school	Housekeeper
Três Lagoas	Estab. Penal Feminino de Três Lagoas	22	Black	Brazilian	IVINHEMA/MS	MS	MS	21	Stable union	Incomplete elementary school	Housekeeper
Três Lagoas	Estab. Penal Feminino de Três Lagoas	21	Brown	Brazilian	CAMPO GRANDE/MS	MS	MS	14	Single	Incomplete secondary school	Trade worker
Três Lagoas	Estab. Penal Feminino de Três Lagoas	31	Brown	Brazilian	COSTA RICA/MS	MS	MS	30	Single	Incomplete secondary school	Others
Três Lagoas	Estab. Penal Feminino de Três Lagoas	31	Brown	Brazilian	CASSILÂNDIA/MS	MS	MS	32	Decided or judicially separated	Incomplete elementary school	Others
Três Lagoas	Estab. Penal Feminino de Três Lagoas	43	Brown	Brazilian	DOURADOS/MS	MS	MS	23	Widow	Incomplete elementary school	Housekeeper
Três Lagoas	Estab. Penal Feminino de Três Lagoas	40	Brown	Brazilian	APARECIDA DO TABOADO/MS	MS	MS	10	Single	Incomplete elementary school	Others
Três Lagoas	Estab. Penal Feminino de Três Lagoas	49	White	Brazilian	BRASÍLIA/DF	DF	Others	21	Single	Complete high school	Others
Três Lagoas	Estab. Penal Feminino de Três Lagoas	24	Brown	Brazilian	TRÊS LAGOAS/MS	MS	MS	19	Single	Complete primary education	Others
Três Lagoas	Estab. Penal Feminino de Três Lagoas	37	Brown	Brazilian	JABOATÃO DOS GUARARAPES/PE	PE	Others	5	Married	Graduated	Others
Três Lagoas	Estab. Penal Feminino de Três Lagoas	24	Brown	Brazilian	TRÊS LAGOAS/MS	MS	MS	< 1 month	Stable union	Incomplete elementary school	Others
Três Lagoas	Estab. Penal Feminino de Três Lagoas	23	Brown	Brazilian	APARECIDA DO TABOADO/MS	MS	MS	4	Stable union	Incomplete elementary school	Others
Três Lagoas	Estab. Penal Feminino de Três Lagoas	38	Brown	Brazilian	BELÉM/PA	PA	Others	5	Single	Incomplete elementary school	Housekeeper
Três Lagoas	Estab. Penal Feminino de Três Lagoas	24	Brown	Brazilian	TRÊS LAGOAS/MS	MS	MS	2	Stable union	Incomplete elementary school	Others
Três Lagoas	Estab. Penal Feminino de Três Lagoas	27	Brown	Brazilian	BELO HORIZONTE/MG	MG	Others	30	Single	Incomplete secondary school	Others
Três Lagoas	Estab. Penal Feminino de Três Lagoas	27	Brown	Brazilian	CAMPO GRANDE/MS	MS	MS	4	Single	Incomplete elementary school	Housekeeper
Três Lagoas	Estab. Penal Feminino de Três Lagoas	33	White	Brazilian	PARANAÍBA/MS	MS	MS	3	Single	Incomplete elementary school	Housewife
Três Lagoas	Estab. Penal Feminino de Três Lagoas	28	Black	Brazilian	ITABUANA/BA	BA	Others	25	Single	Incomplete elementary school	Others
Três Lagoas	Estab. Penal Feminino de Três Lagoas	21	White	Brazilian	TRÊS LAGOAS/MS	MS	MS	16	Single	Incomplete secondary school	Others
Três Lagoas	Estab. Penal Feminino de Três Lagoas	25	Brown	Brazilian	SANTA FÉ DO SUL/SP	SP	Others	34	Married	Incomplete elementary school	Housewife
Três Lagoas	Estab. Penal Feminino de Três Lagoas	38	Brown	Brazilian	CAMPO GRANDE/MS	MS	MS	3	Single	Complete high school	Others
Três Lagoas	Estab. Penal Feminino de Três Lagoas	35	White	Brazilian	BRASILÂNDIA/MS	MS	MS	8	Single	Incomplete elementary school	Others
Três Lagoas	Estab. Penal Feminino de Três Lagoas	31	White	Brazilian	OURINHOS/SP	SP	Others	10	Single	Incomplete secondary school	Self employed
Três Lagoas	Estab. Penal Feminino de Três Lagoas	32	Brown	Brazilian	APARECIDA DO TABOADO/MS	MS	MS	20	Single	Complete high school	Others
Três Lagoas	Estab. Penal Feminino de Três Lagoas	27	Brown	Brazilian	CAMPO GRANDE/MS	MS	MS	11	Single	Incomplete elementary school	Housekeeper
Três Lagoas	Estab. Penal Feminino de Três Lagoas	32	Brown	Brazilian	PARANAÍBA/MS	MS	MS	5	Married	Incomplete secondary school	Others
Três Lagoas	Estab. Penal Feminino de Três Lagoas	31	Brown	Brazilian	RONDONÓPOLIS/MT	MT	Others	15	Stable union	Incomplete elementary school	Trade worker
Três Lagoas	Estab. Penal Feminino de Três Lagoas	23	White	Brazilian	APARECIDA DO TABOADO/MS	MS	MS	6	Single	Incomplete elementary school	Housewife
Três Lagoas	Estab. Penal Feminino de Três Lagoas	32	Brown	Brazilian	ÁGUA CLARA/MS	MS	MS	5	Single	Incomplete elementary school	Others
Três Lagoas	Estab. Penal Feminino de Três Lagoas	23	White	Brazilian	CORONEL SAPUCAIA/MS	MS	MS	6	Single	Complete high school	Others
Três Lagoas	Estab. Penal Feminino de Três Lagoas	38	White	Brazilian	SÃO PAULO/SP	SP	Others	10	Divorced	Complete high school	Others
Três Lagoas	Estab. Penal Feminino de Três Lagoas	33	White	Brazilian	CAMPO GRANDE/MS	MS	MS	3	Single	Incomplete elementary school	Others
Três Lagoas	Estab. Penal Feminino de Três Lagoas	42	Brown	Brazilian	TRÊS LAGOAS/MS	MS	MS	24	Married	Complete primary education	Self employed
Três Lagoas	Estab. Penal Feminino de Três Lagoas	49	White	Brazilian	PARANAÍBA/MS	MS	MS	8	Single	Incomplete elementary school	Others
Três Lagoas	Estab. Penal Feminino de Três Lagoas	26	White	Brazilian	PONTA PORÃ/MS	MS	MS	10	Stable union	Complete high school	Housewife
Três Lagoas	Estab. Penal Feminino de Três Lagoas	26	Brown	Brazilian	PARANAÍBA/MS	MS	MS	3	Stable union	Incomplete elementary school	Housewife
Três Lagoas	Estab. Penal Feminino de Três Lagoas	30	White	Brazilian	RIO VERDE/GO	GO	Others	19	Widow	Complete high school	Others
Três Lagoas	Estab. Penal Feminino de Três Lagoas	29	Brown	Brazilian	ITABUNA/BA	BA	Others	28	Stable union	Incomplete elementary school	Others
Três Lagoas	Estab. Penal Feminino de Três Lagoas	28	White	Brazilian	TRÊS LAGOAS/MS	MS	MS	10	Widow	Complete primary education	Others
Três Lagoas	Estab. Penal Feminino de Três Lagoas	20	White	Brazilian	PONTA PORÃ/MS	MS	MS	10	Single	Complete high school	Others
Três Lagoas	Estab. Penal Feminino de Três Lagoas	21	Brown	Brazilian	CASSILÂNDIA/MS	MS	MS	3	Stable union	Incomplete elementary school	Housekeeper
Três Lagoas	Estab. Penal Feminino de Três Lagoas	29	Brown	Brazilian	BATAGUASSU/MS	MS	MS	21	Single	Incomplete secondary school	Housekeeper
Três Lagoas	Estab. Penal Feminino de Três Lagoas	59	White	Brazilian	TRÊS LAGOAS/MS	MS	MS	11	Decided or judicially separated	Incomplete elementary school	Others
Três Lagoas	Estab. Penal Feminino de Três Lagoas	46	White	Brazilian	APARECIDA DO TABOADO/MS	MS	MS	3	Married	Incomplete elementary school	Others
Três Lagoas	Estab. Penal Feminino de Três Lagoas	33	Brown	Brazilian	BATAGUASSU/MS	MS	MS	20	Single	Incomplete elementary school	Others
Três Lagoas	Estab. Penal Feminino de Três Lagoas	19	White	Brazilian	APARECIDA DO TABOADO/MS	MS	MS	4	Single	Incomplete secondary school	Others
Três Lagoas	Estab. Penal Feminino de Três Lagoas	22	Black	Brazilian	ÁGUA CLARA/MS	MS	MS	23	Single	Complete primary education	Others
Três Lagoas	Estab. Penal Feminino de Três Lagoas	22	Brown	Brazilian	PARANAÍBA/MS	MS	MS	1	Stable union	Incomplete elementary school	Others
Três Lagoas	Estab. Penal Feminino de Três Lagoas	26	White	Brazilian	ÁGUA CLARA/MS	MS	MS	6	Single	Incomplete elementary school	Housewife
Três Lagoas	Estab. Penal Feminino de Três Lagoas	22	Brown	Brazilian	CORUMBÁ/MS	MS	MS	18	Single	Incomplete secondary school	Housewife
Três Lagoas	Estab. Penal Feminino de Três Lagoas	25	Brown	Brazilian	IVINHEMA/MS	MS	MS	< 1 month	Single	Incomplete elementary school	Others
Três Lagoas	Estab. Penal Feminino de Três Lagoas	30	Black	Brazilian	CAMPO GRANDE/MS	MS	MS	5	Single	Incomplete elementary school	Others
Três Lagoas	Estab. Penal Feminino de Três Lagoas	24	Brown	Brazilian	NOVA ANDRADINA/MS	MS	MS	15	Stable union	Incomplete secondary school	Others
Três Lagoas	Estab. Penal Feminino de Três Lagoas	30	Brown	Brazilian	PRESIDENTE PRUDENTE/SP	SP	Others	21	Stable union	Complete primary education	Others
Três Lagoas	Estab. Penal Feminino de Três Lagoas	24	Brown	Brazilian	NOVA ANDRADINA/MS	MS	MS	2	Single	Incomplete elementary school	Housewife
Três Lagoas	Estab. Penal Feminino de Três Lagoas	19	White	Brazilian	MIRANDA/MS	MS	MS	6	Single	Incomplete secondary school	Others
Três Lagoas	Estab. Penal Feminino de Três Lagoas	28	White	Brazilian	DOURADOS/MS	MS	MS	39	Widow	Complete primary education	Others
Três Lagoas	Estab. Penal Feminino de Três Lagoas	34	Brown	Brazilian	ARACAJÚ/SE	SE	Others	8	Single	Incomplete elementary school	Housekeeper
Três Lagoas	Estab. Penal Feminino de Três Lagoas	27	White	Brazilian	ÁGUA CLARA/MS	MS	MS	10	Single	Complete primary education	Trade worker
Três Lagoas	Estab. Penal Feminino de Três Lagoas	21	White	Brazilian	CHAPADÃO DO SUL/MS	MS	MS	4	Stable union	Incomplete elementary school	Others
Três Lagoas	Estab. Penal Feminino de Três Lagoas	18	Brown	Brazilian	NOVA ANDRADINA/MS	MS	MS	7	Single	Incomplete elementary school	Others
Rio Brilhante	Estab. Penal Feminino de Rio Brilhante	21	Brown	Brazilian	CAMPO GRANDE/MS	MS	MS	10	Single	Incomplete elementary school	Others
Rio Brilhante	Estab. Penal Feminino de Rio Brilhante	20	White	Brazilian	BATAGUASSU/MS	MS	MS	3	Single	Incomplete secondary school	Trade worker
Rio Brilhante	Estab. Penal Feminino de Rio Brilhante	22	Brown	Brazilian	RECIFE/PE	PE	Others	3	Single	Incomplete elementary school	Housewife
Rio Brilhante	Estab. Penal Feminino de Rio Brilhante	42	Brown	Brazilian	DOURADOS/MS	MS	MS	1	Single	Incomplete elementary school	Housekeeper
Rio Brilhante	Estab. Penal Feminino de Rio Brilhante	54	White	Brazilian	BARRETOS/SP	SP	Others	4	Widow	Incomplete elementary school	Housekeeper
Rio Brilhante	Estab. Penal Feminino de Rio Brilhante	38	Brown	Brazilian	RONDONÓPOLIS/MT	MT	Others	2	Single	Incomplete elementary school	Others
Rio Brilhante	Estab. Penal Feminino de Rio Brilhante	21	Brown	Brazilian	RIO BRILHANTE/MS	MS	MS	1	Stable union	Incomplete elementary school	Trade worker
Rio Brilhante	Estab. Penal Feminino de Rio Brilhante	18	Brown	Brazilian	PONTA PORÃ/MS	MS	MS	5	Single	Incomplete elementary school	Others
Rio Brilhante	Estab. Penal Feminino de Rio Brilhante	25	Brown	Brazilian	MARACAJÚ/MS	MS	MS	11	Single	Incomplete elementary school	Others
Rio Brilhante	Estab. Penal Feminino de Rio Brilhante	25	Brown	Brazilian	NOVA ALVORADA DO SUL/MS	MS	MS	27	Single	Incomplete elementary school	Housewife
Rio Brilhante	Estab. Penal Feminino de Rio Brilhante	22	Brown	Brazilian	MONTES CLAROS/MG	MG	Others	17	Single	Complete high school	Others
Rio Brilhante	Estab. Penal Feminino de Rio Brilhante	32	Brown	Brazilian	GOIÂNIA/GO	GO	Others	1	Stable union	Incomplete elementary school	Self employed
Rio Brilhante	Estab. Penal Feminino de Rio Brilhante	25	Brown	Brazilian	DOURADOS/MS	MS	MS	12	Single	Incomplete elementary school	Others
Rio Brilhante	Estab. Penal Feminino de Rio Brilhante	31	Brown	Brazilian	NOVA ALVORADA DO SUL/MS	MS	MS	17	Widow	Incomplete elementary school	Others
Rio Brilhante	Estab. Penal Feminino de Rio Brilhante	37	White	Brazilian	MARACAJÚ/MS	MS	MS	< 1 month	Single	Incomplete elementary school	Others
Rio Brilhante	Estab. Penal Feminino de Rio Brilhante	21	White	Brazilian	IVINHEMA/MS	MS	MS	6	Single	Incomplete secondary school	Others
Rio Brilhante	Estab. Penal Feminino de Rio Brilhante	19	Black	Brazilian	NOVA ALVORADA DO SUL/MS	MS	MS	1	Single	Incomplete elementary school	Housewife
Rio Brilhante	Estab. Penal Feminino de Rio Brilhante	51	Brown	Brazilian	DOURADOS/MS	MS	MS	33	Single	Incomplete elementary school	Others
Rio Brilhante	Estab. Penal Feminino de Rio Brilhante	23	Brown	Brazilian	RIO BRILHANTE/MS	MS	MS	8	Single	Complete primary education	Others
Rio Brilhante	Estab. Penal Feminino de Rio Brilhante	44	Brown	Brazilian	RIO BRILHANTE/MS	MS	MS	14	Stable union	Incomplete elementary school	Others
Rio Brilhante	Estab. Penal Feminino de Rio Brilhante	21	Brown	Brazilian	NOVA ALVORADA DO SUL/MS	MS	MS	24	Single	Incomplete elementary school	Others
Rio Brilhante	Estab. Penal Feminino de Rio Brilhante	30	Brown	Brazilian	DOURADOS/MS	MS	MS	11	Single	Incomplete elementary school	Others
Rio Brilhante	Estab. Penal Feminino de Rio Brilhante	32	Black	Brazilian	MANAUS/MS	MS	MS	21	Single	Complete high school	Beauty and esthetics worker
Rio Brilhante	Estab. Penal Feminino de Rio Brilhante	39	Indigenous	Brazilian	NOVA ALVORADA DO SUL/MS	MS	MS	29	Stable union	Incomplete elementary school	Housekeeper
Rio Brilhante	Estab. Penal Feminino de Rio Brilhante	43	Brown	Brazilian	DOURADOS/MS	MS	MS	27	Single	Incomplete elementary school	Others
Rio Brilhante	Estab. Penal Feminino de Rio Brilhante	48	Black	Brazilian	RIBEIRÃO PRETO/SP	SP	Others	29	Married	Complete high school	Others
Rio Brilhante	Estab. Penal Feminino de Rio Brilhante	42	Brown	Brazilian	SÃO PAULO/SP	SP	Others	6	Single	Incomplete elementary school	Housekeeper
Rio Brilhante	Estab. Penal Feminino de Rio Brilhante	20	Brown	Brazilian	DOURADOS/MS	MS	MS	11	Single	Incomplete secondary school	Others
Rio Brilhante	Estab. Penal Feminino de Rio Brilhante	20	Brown	Brazilian	RONDONOPÓLIS/MT	MT	Others	18	Single	Incomplete elementary school	Others
Rio Brilhante	Estab. Penal Feminino de Rio Brilhante	30	Brown	Brazilian	RIO BRILHANTE/MS	MS	MS	9	Stable union	Incomplete elementary school	Housekeeper
Rio Brilhante	Estab. Penal Feminino de Rio Brilhante	39	White	Brazilian	BELA VISTA/MS	MS	MS	23	Stable union	Incomplete elementary school	Others
Rio Brilhante	Estab. Penal Feminino de Rio Brilhante	25	Brown	Brazilian	SÃO PAULO/SP	SP	Others	4	Stable union	Incomplete elementary school	Housewife
Rio Brilhante	Estab. Penal Feminino de Rio Brilhante	21	White	Others	SANTA ROSA/PY	PY	Others	7	Single	Incomplete elementary school	Beauty and esthetics worker
Rio Brilhante	Estab. Penal Feminino de Rio Brilhante	56	White	Brazilian	DOURADOS/MS	MS	MS	30	Stable union	Incomplete secondary school	Others
Rio Brilhante	Estab. Penal Feminino de Rio Brilhante	55	Yellow	Brazilian	PEDRO JUAN CABALERO/PY	PY	Others	27	Married	Incomplete elementary school	Housekeeper
Rio Brilhante	Estab. Penal Feminino de Rio Brilhante	58	Brown	Brazilian	NIOAQUE/MS	MS	MS	23	Single	Incomplete elementary school	Trade worker
Rio Brilhante	Estab. Penal Feminino de Rio Brilhante	24	Indigenous	Brazilian	DOURADOS/MS	MS	MS	24	Single	Incomplete elementary school	Housekeeper
Rio Brilhante	Estab. Penal Feminino de Rio Brilhante	25	Black	Brazilian	CAARAPÓ/MS	MS	MS	9	Single	Incomplete secondary school	Others
Rio Brilhante	Estab. Penal Feminino de Rio Brilhante	31	White	Brazilian	NOVA ALVORADA DO SUL/MS	MS	MS	2	Stable union	Incomplete elementary school	Others
Rio Brilhante	Estab. Penal Feminino de Rio Brilhante	32	Brown	Brazilian	DOURADOS/MS	MS	MS	4	Married	Incomplete elementary school	Others
Rio Brilhante	Estab. Penal Feminino de Rio Brilhante	37	White	Brazilian	DOURADOS/MS	MS	MS	6	Married	Incomplete elementary school	Others
Rio Brilhante	Estab. Penal Feminino de Rio Brilhante	33	Brown	Brazilian	CUIABÁ/MT	MT	Others	29	Married	Complete high school	Housekeeper
Rio Brilhante	Estab. Penal Feminino de Rio Brilhante	33	Brown	Others	CAMPO GRANDE/MS	MS	MS	5	Single	Incomplete secondary school	Others
Rio Brilhante	Estab. Penal Feminino de Rio Brilhante	21	Brown	Brazilian	CAMPO GRANDE/MS	MS	MS	6	Stable union	Incomplete elementary school	Others
Rio Brilhante	Estab. Penal Feminino de Rio Brilhante	41	Brown	Brazilian	CAMPO GRANDE/MS	MS	MS	4	Stable union	Incomplete elementary school	Others
Rio Brilhante	Estab. Penal Feminino de Rio Brilhante	34	Brown	Brazilian	DOURADOS/MS	MS	MS	1	Single	Incomplete elementary school	Housewife
Jateí	Estab. Penal Feminino Luiz Pereira da Silva	61	Brown	Brazilian	GOIÂNIA/GO	GO	Others	16	Widow	Incomplete elementary school	Others
Jateí	Estab. Penal Feminino Luiz Pereira da Silva	57	White	Brazilian	JATEÍ/MS	MS	MS	39	Widow	Incomplete elementary school	Housekeeper
Jateí	Estab. Penal Feminino Luiz Pereira da Silva	34	White	Brazilian	CAARAPÓ/MS	MS	MS	10	Single	Incomplete secondary school	Others
Jateí	Estab. Penal Feminino Luiz Pereira da Silva	27	Brown	Brazilian	DOURADOS/MS	MS	MS	19	Single	Complete high school	Others
Jateí	Estab. Penal Feminino Luiz Pereira da Silva	33	Brown	Brazilian	SIDROLÂNDIA/MS	MS	MS	14	Stable union	Incomplete elementary school	Housewife
Jateí	Estab. Penal Feminino Luiz Pereira da Silva	24	Brown	Brazilian	CAARAPÓ/MS	MS	MS	5	Stable union	Incomplete elementary school	Housewife
Jateí	Estab. Penal Feminino Luiz Pereira da Silva	22	Brown	Brazilian	MANAUS/AM	AM	Others	29	Single	Incomplete elementary school	Others
Jateí	Estab. Penal Feminino Luiz Pereira da Silva	48	White	Brazilian	DOURADOS/MS	MS	MS	17	Married	Graduated	Others
Jateí	Estab. Penal Feminino Luiz Pereira da Silva	21	Brown	Brazilian	DOURADOS/MS	MS	MS	7	Single	Incomplete elementary school	Others
Jateí	Estab. Penal Feminino Luiz Pereira da Silva	28	Brown	Brazilian	BATAGUASSU/MS	MS	MS	8	Stable union	Incomplete elementary school	Housewife
Jateí	Estab. Penal Feminino Luiz Pereira da Silva	22	Brown	Brazilian	FÁTIMA DO SUL/MS	MS	MS	5	Married	Incomplete elementary school	Housewife
Jateí	Estab. Penal Feminino Luiz Pereira da Silva	23	Brown	Brazilian	ITAQUIRAÍ/MS	MS	MS	11	Stable union	Incomplete elementary school	Others
Jateí	Estab. Penal Feminino Luiz Pereira da Silva	22	Brown	Brazilian	RONDONÓPOLIS/MT	MT	Others	4	Married	Incomplete secondary school	Housewife
Jateí	Estab. Penal Feminino Luiz Pereira da Silva	21	Brown	Brazilian	DOURADOS/MS	MS	MS	8	Single	Incomplete elementary school	Housewife
Jateí	Estab. Penal Feminino Luiz Pereira da Silva	38	Brown	Brazilian	NAVIRAÍ/MS	MS	MS	9	Single	Incomplete elementary school	Others
Jateí	Estab. Penal Feminino Luiz Pereira da Silva	24	Brown	Brazilian	SÃO VICENTE/SP	SP	Others	5	Single	Incomplete elementary school	Others
Jateí	Estab. Penal Feminino Luiz Pereira da Silva	45	Brown	Brazilian	DOURADOS/MS	MS	MS	25	Single	Incomplete elementary school	Housekeeper
Jateí	Estab. Penal Feminino Luiz Pereira da Silva	22	Brown	Brazilian	RONDONÓPOLIS/MT	MT	Others	4	Married	Complete primary education	Others
Jateí	Estab. Penal Feminino Luiz Pereira da Silva	22	White	Brazilian	DOURADOS/MS	MS	MS	14	Single	Complete high school	Others
Jateí	Estab. Penal Feminino Luiz Pereira da Silva	19	Brown	Brazilian	DOURADOS/MS	MS	MS	9	Stable union	Incomplete elementary school	Housekeeper
Jateí	Estab. Penal Feminino Luiz Pereira da Silva	31	Brown	Brazilian	BARRA DO GARÇAS/MT	MT	Others	10	Single	Incomplete elementary school	Others
Jateí	Estab. Penal Feminino Luiz Pereira da Silva	37	Brown	Brazilian	DOURADOS/MS	MS	MS	23	Stable union	Incomplete elementary school	Self employed
Jateí	Estab. Penal Feminino Luiz Pereira da Silva	26	White	Brazilian	ITAQUIRAÍ/MS	MS	MS	2	Single	Incomplete secondary school	Others
Jateí	Estab. Penal Feminino Luiz Pereira da Silva	53	White	Brazilian	DOURADOS/MS	MS	MS	24	Married	Incomplete elementary school	Others
Jateí	Estab. Penal Feminino Luiz Pereira da Silva	36	White	Brazilian	PORTO BELO/SC	SC	Others	30	Stable union	Complete high school	Others
Jateí	Estab. Penal Feminino Luiz Pereira da Silva	33	White	Brazilian	NAVIRAÍ/MS	MS	MS	11	Married	Incomplete elementary school	Housekeeper
Jateí	Estab. Penal Feminino Luiz Pereira da Silva	23	Black	Brazilian	PORTO ALEGRE/RS	RS	Others	1	Single	Incomplete secondary school	Others
Jateí	Estab. Penal Feminino Luiz Pereira da Silva	33	White	Brazilian	TRÊS LAGOAS/MS	MS	MS	4	Married	Complete high school	Housekeeper
Jateí	Estab. Penal Feminino Luiz Pereira da Silva	40	Brown	Brazilian	CURRAIS NOVOS/RN	RN	Others	8	Single	Incomplete elementary school	Others
Jateí	Estab. Penal Feminino Luiz Pereira da Silva	40	Brown	Brazilian	DOURADOS/MS	MS	MS	9	Married	Incomplete elementary school	Others
Jateí	Estab. Penal Feminino Luiz Pereira da Silva	32	Brown	Brazilian	RIO BRANCO/AC	AC	Others	5	Stable union	Incomplete elementary school	Housekeeper
Jateí	Estab. Penal Feminino Luiz Pereira da Silva	38	Brown	Brazilian	DOURADOS/MS	MS	MS	5	Widow	Incomplete secondary school	Others
Jateí	Estab. Penal Feminino Luiz Pereira da Silva	18	Brown	Brazilian	CAARAPÓ/MS	MS	MS	9	Single	Incomplete elementary school	Others
Jateí	Estab. Penal Feminino Luiz Pereira da Silva	23	Brown	Brazilian	FÁTIMA DO SUL/MS	MS	MS	2	Married	Incomplete elementary school	Others
Jateí	Estab. Penal Feminino Luiz Pereira da Silva	20	Brown	Brazilian	DOURADOS/MS	MS	MS	17	Single	Incomplete elementary school	Housekeeper
Jateí	Estab. Penal Feminino Luiz Pereira da Silva	34	White	Brazilian	DOURADOS/MS	MS	MS	16	Stable union	Incomplete elementary school	Housewife
Jateí	Estab. Penal Feminino Luiz Pereira da Silva	22	Brown	Brazilian	FÁTIMA DO SUL/MS	MS	MS	11	Single	Incomplete elementary school	Housekeeper
Jateí	Estab. Penal Feminino Luiz Pereira da Silva	57	Brown	Brazilian	CORONEL SAPUCAIA/MS	MS	MS	6	Stable union	Incomplete elementary school	Self employed
Jateí	Estab. Penal Feminino Luiz Pereira da Silva	27	White	Brazilian	DOURADOS/MS	MS	MS	10	Single	Incomplete elementary school	Housekeeper
Jateí	Estab. Penal Feminino Luiz Pereira da Silva	28	Brown	Brazilian	DOURADOS/MS	MS	MS	29	Stable union	Incomplete secondary school	Housekeeper

## Sheet: 13-20
Municipality	Prison Unit	Smoke	How many cigarretes	Daily Frequency cigarretes	Used Drugs	How often drugs	Daily frequency drugs	Menarche (in years)	First sexual relation (in years)	Gestation	Birth	Abortion	Contraceptive Pill	Condon	Gynecological Problems	What was the gynecological problem
Campo Grande	Estab. Penal Feminino "Irmã Irma Zorni"	Make use	10	Day	Yes	0	Day	13	16	0	0	0	Already make use	Already make use	No
Campo Grande		Make use	20	Day	Yes	0	Day	13	18	3	1	2	Never make use	Already make use	No
Campo Grande	Estab. Penal Feminino "Irmã Irma Zorni"	Already make use			No			12	14	5	3	2	Already make use	Already make use	No
Campo Grande		Never make use			No			13	17	3	3	0	Already make use	Already make use	No
Campo Grande		Make use	5	Day	Yes	0	Day	13	17	3	2	1	Already make use	Already make use	No
Campo Grande	Estab. Penal Feminino "Irmã Irma Zorni"	Never make use			Yes	0	Day	11	14	4	3	1	Never make use	Never make use	Yes	Others
Campo Grande	Estab. Penal Feminino "Irmã Irma Zorni"	Make use	15	Day	Yes	5	Day	13	14	4	3	1	Already make use	Already make use	No
Campo Grande		Already make use			No			12	13	3	3	0	Already make use	Already make use	No
Campo Grande	Estab. Penal Feminino "Irmã Irma Zorni"	Make use	10	Day	Yes	0	Day	13	17	4	3	1	Already make use	Already make use	Yes	Others
Campo Grande	Estab. Penal Feminino "Irmã Irma Zorni"	Never make use			Yes	10	Day	9	15	2	2	0	Never make use	Already make use	Yes	Others
Campo Grande	Estab. Penal Feminino "Irmã Irma Zorni"	Never make use			No			16	18	3	3	0	Never make use	Never make use	No
Campo Grande	Estab. Penal Feminino "Irmã Irma Zorni"	Already make use			No			14	15	0	0	0	Already make use	Already make use	No
Campo Grande	Estab. Penal Feminino "Irmã Irma Zorni"	Never make use			No			14	17	2	2	0	Already make use	Already make use	No
Campo Grande	Estab. Penal Feminino "Irmã Irma Zorni"	Never make use			No			14	15	2	2	0	Already make use	Never make use	No
Campo Grande	Estab. Penal Feminino "Irmã Irma Zorni"	Make use	20	Day	No			9	17	3	3	0	Already make use	Already make use	No
Campo Grande	Estab. Penal Feminino "Irmã Irma Zorni"	Make use	3	Day	Yes	12	Day	11	17	3	3	0	Already make use	Already make use	Yes	Alterations in the cervix
Campo Grande	Estab. Penal Feminino "Irmã Irma Zorzi"	Make use	10	Day	Yes	4	Day	12	15	2	2	0	Already make use	Already make use	Yes	Others
Campo Grande	Estab. Penal Feminino "Irmã Irma Zorni"	Already make use			No			15	17	4	4	0	Already make use	Already make use	No
Campo Grande	Estab. Penal Feminino "Irmã Irma Zorni"	Make use	20	Day	Yes	2	Day	11	15	2	2	0	Already make use	Already make use	No
Campo Grande	Estab. Penal Feminino "Irmã Irma Zorni"	Already make use			No			11	15	3	3	0	Already make use	Already make use	No
Campo Grande	Estab. Penal Feminino "Irmã Irma Zorni"	Never make use			Yes	3	Day	14	16	4	4	0	Already make use	Already make use	No
Campo Grande	Estab. Penal Feminino "Irmã Irma Zorni"	Never make use			No			13	14	4	3	1	Already make use	Already make use	Yes	Others
Campo Grande	Estab. Penal Feminino "Irmã Irma Zorni"	Make use	7	Week	Yes	0	Day	12	13	4	3	1	Already make use	Already make use	No
Campo Grande	Estab. Penal Feminino "Irmã Irma Zorni"	Never make use			Yes	10	Day	11	11	4	4	0	Already make use	Already make use	Yes	Infections
Campo Grande	Estab. Penal Feminino "Irmã Irma Zorni"	Already make use			Yes	30	Day	9	14	3	3	0	Already make use	Already make use	Yes	Infections and Sexually transmitted disease
Campo Grande	Estab. Penal Feminino "Irmã Irma Zorni"	Make use	30	Day	No			11	16	3	3	0	Never make use	Already make use	Yes	Infections
Campo Grande	Estab. Penal Feminino "Irmã Irma Zorni"	Never make use			No			11	12	5	3	2	Never make use	Already make use	Yes	Others
Campo Grande	Estab. Penal Feminino "Irmã Irma Zorni"	Already make use			Yes	1	Day	12	15	4	4	0	Already make use	Never make use	Yes	Alterations in the cervix
Campo Grande	Estab. Penal Feminino "Irmã Irma Zorni"	Never make use			No			12	16	2	2	0	Already make use	Already make use	Yes	Sexually transmitted disease
Campo Grande	Estab. Penal Feminino "Irmã Irma Zorni"	Never make use			No			13	13	2	1	1	Already make use	Already make use	Yes	Infections
Campo Grande	Estab. Penal Feminino "Irmã Irma Zorni"	Never make use			Yes	2000		14	16	4	3	1	Never make use	Already make use	Yes	Others
Campo Grande	Estab. Penal Feminino "Irmã Irma Zorni"	Make use	10	Day	Yes	7	Day	13	13	2	0	2	Already make use	Already make use	Yes	Human Papiloma Virus
Campo Grande	Estab. Penal Feminino "Irmã Irma Zorni"	Never make use			No			14	16	14	11	3	Never make use	Already make use	Yes	Infections
Campo Grande	Estab. Penal Feminino "Irmã Irma Zorni"	Never make use			No			18	19	5	5	0	Never make use	Already make use	Yes	Infections
Campo Grande	Estab. Penal Feminino "Irmã Irma Zorni"	Make use	3	Day	Yes	0	Day	15	11	3	3	0	Never make use	Never make use	No
Campo Grande		Never make use			No			13	13	4	4	0	Already make use	Already make use	No
Campo Grande	Estab. Penal Feminino "Irmã Irma Zorni"	Already make use			No			14	18	5	4	1	Already make use	Already make use	No
Campo Grande	Estab. Penal Feminino "Irmã Irma Zorni"	Make use	5	Day	No			11	17	4	3	1	Already make use	Already make use	Yes	Alterations in the cervix
Campo Grande	Estab. Penal Feminino "Irmã Irma Zorni"	Never make use			No			11	15	1	1	0	Already make use	Already make use	No
Campo Grande	Estab. Penal Feminino "Irmã Irma Zorni"	Already make use			No			11	19	3	3	0	Already make use	Already make use	No
Campo Grande	Estab. Penal Feminino "Irmã Irma Zorni"	Already make use			No			12	15	0	0	0	Already make use	Already make use	No
Campo Grande	Estab. Penal Feminino "Irmã Irma Zorni"	Already make use			No			12	15	5	4	1	Already make use	Already make use	Yes	Others
Campo Grande	Estab. Penal Feminino "Irmã Irma Zorni"	Make use	20	Day	Yes	12	Day	16	19	8	8	0	Never make use	Already make use	Yes	Others
Campo Grande	Estab. Penal Feminino "Irmã Irma Zorni"	Already make use			No			15	17	2	2	0	Already make use	Already make use	Yes	Others
Campo Grande	Estab. Penal Feminino "Irmã Irma Zorni"	Never make use			Yes	1	Day	17	17	1	1	0	Never make use	Already make use	No
Campo Grande	Estab. Penal Feminino "Irmã Irma Zorni"	Already make use	40	Day	Yes	6	Day	15	18	7	7	0	Already make use	Already make use	Yes	Infections
Campo Grande	Estab. Penal Feminino "Irmã Irma Zorni"	Make use	10	Day	Yes	0	Day	11	12	1	1	0	Already make use	Already make use	No
Campo Grande	Estab. Penal Feminino "Irmã Irma Zorni"	Never make use			No			14	19	5	5	0	Never make use	Already make use	No
Campo Grande	Estab. Penal Feminino "Irmã Irma Zorni"	Never make use			No			15	16	1	0	0	Already make use	Already make use	Yes	Others
Campo Grande	Estab. Penal Feminino "Irmã Irma Zorni"	Never make use			Yes	6	Day	15	17	6	5	1	Already make use	Already make use	No
Campo Grande	Estab. Penal Feminino "Irmã Irma Zorni"	Never make use			Yes	2000		10	9	2	2	0	Never make use	Already make use	Yes	Others
Campo Grande	Estab. Penal Feminino "Irmã Irma Zorni"	Make use	6	Day	Yes	2000		10	12	5	4	1	Never make use	Never make use	No
Campo Grande	Estab. Penal Feminino "Irmã Irma Zorni"	Make use	10	Day	Yes	4	Day	15	18	2	0	2	Never make use	Never make use	Yes	Others
Campo Grande	Estab. Penal Feminino "Irmã Irma Zorni"	Make use	20	Day	Yes	1	Day	13	15	2	2	0	Already make use	Already make use	No
Campo Grande	Estab. Penal Feminino "Irmã Irma Zorni"	Never make use			No			11	13	0	0	0	Never make use	Already make use	Yes	Infections
Campo Grande	Estab. Penal Feminino "Irmã Irma Zorni"	Never make use			No			11	16	2	2	0	Never make use	Already make use	No
Campo Grande	Estab. Penal Feminino "Irmã Irma Zorni"	Never make use			No			15	19	0	0	0	Already make use	Already make use	No
Campo Grande		Already make use			Yes	2000		9	14	3	3	0	Already make use	Already make use	Yes	Alterations in the cervix
Campo Grande	Estab. Penal Feminino "Irmã Irma Zorni"	Make use	10	Day	Yes	2000		12	16	3	3	0	Already make use	Already make use	No
Campo Grande	Estab. Penal Feminino "Irmã Irma Zorni"	Make use	3	Day	Yes	0	Day	13	15	3	1	2	Already make use	Already make use	No sabe
Campo Grande		Already make use			Yes	5	Day	13	16	1	1	0	Never make use	Already make use	No
Campo Grande	Estab. Penal Feminino "Irmã Irma Zorni"	Make use	10	Day	Yes	20	Day	14	15	5	4	1	Already make use	Already make use	No
Campo Grande	Estab. Penal Feminino "Irmã Irma Zorni"	Make use	6	Day	Yes	10	Day	12	14	5	4	1	Already make use	Already make use	Yes	Others
Campo Grande		Never make use			No			14	18	3	2	1	Already make use	Already make use	Yes	Infections
Campo Grande	Estab. Penal Feminino "Irmã Irma Zorni"	Make use	20	Day	No			13	21	0	0	0	Already make use	Already make use	No
Campo Grande	Estab. Penal Feminino "Irmã Irma Zorni"	Make use	20	Day	Yes	0	Day	11	14	1	1	0	Already make use	Already make use	Yes	Others
Campo Grande	Estab. Penal Feminino "Irmã Irma Zorni"	Make use	10	Day	Yes	5	Day	9	12	6	6	0	Already make use	Already make use	No
Campo Grande	Estab. Penal Feminino "Irmã Irma Zorni"	Make use	10	Day	Yes	0	Day	14	14	8	8	0	Already make use	Already make use	No
Campo Grande	Estab. Penal Feminino "Irmã Irma Zorni"	Already make use			Yes	10	Day	12	13	6	6	0	Never make use	Already make use	Yes	Alterations in the cervix
Campo Grande	Estab. Penal Feminino "Irmã Irma Zorni"	Already make use			Yes	20	Day	14	15	0	0	0	Already make use	Already make use	No
Campo Grande	Estab. Penal Feminino "Irmã Irma Zorni"	Make use	4	Day	Yes	5	Day	12	5	1	0	1	Never make use	Already make use	Yes	Others
Campo Grande	Estab. Penal Feminino "Irmã Irma Zorni"	Never make use			No			14	16	2	2	0	Never make use	Already make use	Yes	Infections
Campo Grande	Estab. Penal Feminino "Irmã Irma Zorni"	Make use	20	Day	Yes	20	Day	12	13	4	3	1	Never make use	Already make use	No
Campo Grande	Estab. Penal Feminino "Irmã Irma Zorni"	Make use	20	Day	Yes	2000		11	15	4	4	0	Already make use	Already make use	Yes	Infections
Campo Grande	Estab. Penal Feminino "Irmã Irma Zorni"	Already make use			No			12	15	6	6	0	Never make use	Already make use	Yes	Sexually transmitted disease
Campo Grande	Estab. Penal Feminino "Irmã Irma Zorni"	Make use	20	Day	Yes	3	Day	11	13	4	4	0	Already make use	Already make use	Yes	Infections
Campo Grande	Estab. Penal Feminino "Irmã Irma Zorni"	Already make use			Yes	2000		13	17	3	2	1	Already make use	Already make use	Yes	Others
Campo Grande	Estab. Penal Feminino "Irmã Irma Zorni"	Make use	10	Day	Yes	2000		12	15	5	2	3	Already make use	Already make use	Yes	Others
Campo Grande	Estab. Penal Feminino "Irmã Irma Zorni"	Never make use			No			13	13	3	3	1	Never make use	Already make use	No
Campo Grande	Estab. Penal Feminino "Irmã Irma Zorni"	Make use	6	Day	No			15	16	2	0	2	Never make use	Already make use	No
Campo Grande		Make use	20	Day	No			11	15	2	2	0	Make use	Already make use	No
Campo Grande	Estab. Penal Feminino "Irmã Irma Zorni"	Make use	10	Day	Yes	30	Day	11	15	2	2	0	Never make use	Already make use	Yes	Infections
Campo Grande	Estab. Penal Feminino "Irmã Irma Zorni"	Make use	40	Day	Yes	8	Day	12	14	3	2	1	Already make use	Already make use	No
Campo Grande	Estab. Penal Feminino "Irmã Irma Zorni"	Make use	10	Day	Yes	2000		13	15	5	4	1	Already make use	Already make use	No
Campo Grande	Estab. Penal Feminino "Irmã Irma Zorni"	Never make use			Yes	10	Day	14	18	1	1	0	Already make use	Already make use	No
Campo Grande	Estab. Penal Feminino "Irmã Irma Zorni"	Make use	15	Day	Yes	50	Day	14	14	2	2	0	Never make use	Already make use	Yes	Others
Campo Grande	Estab. Penal Feminino "Irmã Irma Zorni"	Make use	10	Day	Yes	2000		13	14	0	0	0	Already make use	Already make use	Yes	Others
Campo Grande	Estab. Penal Feminino "Irmã Irma Zorni"	Make use	30	Day	Yes	30	Day	13	13	0	0	0	Already make use	Already make use	No
Campo Grande	Estab. Penal Feminino "Irmã Irma Zorni"	Make use	3	Day	Yes	1	Day	11	13	1	1	0	Already make use	Already make use	No
Campo Grande	Estab. Penal Feminino "Irmã Irma Zorni"	Make use	20	Day	Yes	50	Day	11	17	0	0	0	Already make use	Never make use	Yes	Infections
Campo Grande	Estab. Penal Feminino "Irmã Irma Zorni"	Make use	15	Day	Yes	20	Day	14	13	2	2	0	Never make use	Already make use	No
Campo Grande	Estab. Penal Feminino "Irmã Irma Zorni"	Already make use			No			15	14	4	4	0	Already make use	Already make use	Yes	Others
Campo Grande	Estab. Penal Feminino "Irmã Irma Zorni"	Already make use			No			12	17	2	2	0	Never make use	Never make use	No
Campo Grande		Make use	10	Day	No			15	18	6	5	1	Already make use	Already make use	No
Campo Grande	Estab. Penal Feminino "Irmã Irma Zorni"	Make use	6	Day	Yes	0	Day	12	14	0	0	0	Already make use	Already make use	Yes	Infections
Campo Grande	Estab. Penal Feminino "Irmã Irma Zorni"	Make use	10	Day	No			12	14	2	2	0	Already make use	Already make use	Yes	Infections
Campo Grande	Estab. Penal Feminino "Irmã Irma Zorni"	Make use	3	Day	No			12	17	1	0	1	Already make use	Already make use	Yes	Others
Campo Grande	Estab. Penal Feminino "Irmã Irma Zorni"	Make use	20	Day	Yes	3	Day	12	14	1	0	1	Already make use	Already make use	No
Campo Grande	Estab. Penal Feminino "Irmã Irma Zorni"	Already make use			Yes	5	Day	12	15	0	0	0	Never make use	Never make use	No
Campo Grande	Estab. Penal Feminino "Irmã Irma Zorni"	Already make use			No			15	17	5	4	1	Already make use	Already make use	Yes	Infections
Campo Grande	Estab. Penal Feminino "Irmã Irma Zorni"	Make use	10	Day	Yes	10	Day	13	15	9	7	2	Already make use	Already make use	No
Campo Grande	Estab. Penal Feminino "Irmã Irma Zorni"	Make use	6	Day	Yes	3	Day	13	19	2	2	0	Already make use	Already make use	No
Campo Grande		Never make use			No			14	14	9	3	6	Already make use	Never make use	Yes	Infections
Campo Grande	Estab. Penal Feminino "Irmã Irma Zorni"	Make use	15	Day	Yes	2000		14	15	1	1	0	Already make use	Already make use	Yes	Infections
Campo Grande	Estab. Penal Feminino "Irmã Irma Zorni"	Already make use			Yes	0	Day	12	5	3	3	0	Never make use	Never make use	No
Campo Grande	Estab. Penal Feminino "Irmã Irma Zorni"	Never make use			No			12	20	4	4	0	Never make use	Never make use	No
Campo Grande	Estab. Penal Feminino "Irmã Irma Zorni"	Make use	20	Day	No			13	14	2	1	1	Never make use	Already make use	Yes	Others
Campo Grande	Estab. Penal Feminino "Irmã Irma Zorni"	Make use	6	Day	No			13	14	2	2	0	Never make use	Already make use	No
Campo Grande	Estab. Penal Feminino "Irmã Irma Zorni"	Make use	10	Day	Yes	0	Day	11	14	1	1	0	Make use	Already make use	Yes	Others
Campo Grande	Estab. Penal Feminino "Irmã Irma Zorni"	Make use	25	Day	Yes	2000		11	15	2	2	0	Already make use	Already make use	No
Campo Grande	Estab. Penal Feminino "Irmã Irma Zorni"	Make use	20	Day	No			11	15	0	0	0	Never make use	Already make use	Yes	Infections
Campo Grande		Make use	40	Day	Yes	2000		11	16	8	8	0	Never make use	Already make use	No
Campo Grande	Estab. Penal Feminino "Irmã Irma Zorni"	Make use	20	Day	Yes	2000		11	11	10	5	5	Already make use	Already make use	Yes	Infections
Campo Grande	Estab. Penal Feminino "Irmã Irma Zorni"	Make use	20	Day	No			14	15	1	1	0	Already make use	Already make use	Yes	Infections
Campo Grande	Estab. Penal Feminino "Irmã Irma Zorni"	Make use	20	Day	No			11	15	4	3	1	Never make use	Already make use	No
Campo Grande	Estab. Penal Feminino "Irmã Irma Zorni"	Make use	40	Day	Yes	2000		10	13	5	2	3	Never make use	Already make use	Yes	Infections and Sexually transmitted disease
Campo Grande	Estab. Penal Feminino "Irmã Irma Zorni"	Make use	20	Day	Yes	1	Day	10	16	5	4	1	Already make use	Already make use	Yes	Alterations in the cervix and Sexually transmitted disease
Campo Grande		Never make use			No			11	19	1	1	0	Never make use	Never make use	No
Campo Grande	Estab. Penal Feminino "Irmã Irma Zorni"	Already make use			Yes	0	Day	13	15	2	1	1	Already make use	Already make use	Yes	Alterations in the cervix and Sexually transmitted disease
Campo Grande	Estab. Penal Feminino "Irmã Irma Zorni"	Make use	10	Day	Yes	2000		13	12	0	0	0	Already make use	Already make use	No
Campo Grande	Estab. Penal Feminino "Irmã Irma Zorni"	Make use	90	Day	Yes	2000		15	16	0	0	0	Already make use	Already make use	No
Campo Grande	Estab. Penal Feminino "Irmã Irma Zorni"	Make use	15	Day	Yes	1	Day	11	14	2	2	0	Never make use	Already make use	No
Campo Grande	Estab. Penal Feminino "Irmã Irma Zorni"	Already make use			Yes	2000		10	7	0	0	0	Already make use	Already make use	No
Campo Grande	Estab. Penal Feminino "Irmã Irma Zorni"	Never make use			No			14	14	2	2	0	Never make use	Already make use	Yes	Infections
Campo Grande	Estab. Penal Feminino "Irmã Irma Zorni"	Make use	20	Day	Yes	0	Day	12	15	4	4	0	Already make use	Already make use	Yes	Infections
Campo Grande	Estab. Penal Feminino "Irmã Irma Zorni"	Already make use			Yes	1	Day	12	13	1	1	0	Never make use	Already make use	No
Campo Grande	Estab. Penal Feminino "Irmã Irma Zorni"	Make use	10	Day	Yes	15	Day	14	15	2	2	0	Already make use	Already make use	Yes	Infections
Campo Grande	Estab. Penal Feminino "Irmã Irma Zorni"	Make use	5	Day	No			9	15	2	2	0	Never make use	Already make use	No
Campo Grande	Estab. Penal Feminino "Irmã Irma Zorni"	Never make use			No			11	14	0	0	0	Already make use	Already make use	No
Campo Grande	Estab. Penal Feminino "Irmã Irma Zorni"	Never make use			No			14	16	2	2	0	Already make use	Already make use	Yes	Others
Campo Grande	Estab. Penal Feminino "Irmã Irma Zorni"	Make use	20	Day	Yes	8	Day	13	15	5	3	2	Already make use	Already make use	Yes	Sexually transmitted disease
Campo Grande	Estab. Penal Feminino "Irmã Irma Zorni"	Make use	10	Day	Yes	20	Day	13	17	2	1	1	Already make use	Already make use	No
Campo Grande	Estab. Penal Feminino "Irmã Irma Zorni"	Make use	10	Day	Yes	10	Day	12	15	1	1	0	Already make use	Already make use	Yes	Infections
Campo Grande	Estab. Penal Feminino "Irmã Irma Zorni"	Make use	20	Day	No			12	13	3	3	0	Never make use	Never make use	Yes	Human Papiloma Virus
Campo Grande	Estab. Penal Feminino "Irmã Irma Zorni"	Make use	15	Day	No			12	15	6	2	4	Never make use	Already make use	Yes	Alterations in the cervix
Campo Grande	Estab. Penal Feminino "Irmã Irma Zorni"	Make use	20	Day	Yes	20	Day	12	14	5	5	0	Already make use	Already make use	Yes	Infections
Campo Grande	Estab. Penal Feminino "Irmã Irma Zorni"	Never make use			Yes	10	Day	14	17	4	4	0	Never make use	Already make use	Yes	Infections
Campo Grande	Estab. Penal Feminino "Irmã Irma Zorni"	Never make use			No			12	15	0	0	0	Already make use	Already make use	Yes	Alterations in the cervix
Campo Grande	Estab. Penal Feminino "Irmã Irma Zorni"	Make use	30	Day	No			11	14	1	1	0	Already make use	Already make use	No
Campo Grande	Estab. Penal Feminino "Irmã Irma Zorni"	Make use	6	Day	Yes	20	Day	13	14	4	4	0	Never make use	Already make use	No
Campo Grande	Estab. Penal Feminino "Irmã Irma Zorni"	Make use	10	Day	Yes	0	Day	12	13	2	2	0	Never make use	Already make use	No
Campo Grande	Estab. Penal Feminino "Irmã Irma Zorni"	Already make use			No			11	15	1	1	0	Already make use	Already make use	No
Campo Grande	Estab. Penal Feminino "Irmã Irma Zorni"	Make use	20	Day	Yes	4	Day	16	17	7	7	0	Already make use	Already make use	Yes	Infections
Campo Grande	Estab. Penal Feminino "Irmã Irma Zorni"	Make use	20	Day	Yes	5	Day	14	14	1	1	0	Already make use	Already make use	No
Campo Grande	Estab. Penal Feminino "Irmã Irma Zorni"	Make use	20	Day	Yes	20	Day	12	13	1	1	0	Already make use	Already make use	Yes	Infections
Campo Grande	Estab. Penal Feminino "Irmã Irma Zorni"	Already make use			No			12	12	3	2	1	Already make use	Already make use	Yes	Alterations in the cervix
Campo Grande	Estab. Penal Feminino "Irmã Irma Zorni"	Make use	7	Day	Yes	0	Day	10	13	3	1	2	Already make use	Already make use	No
Campo Grande	Estab. Penal Feminino "Irmã Irma Zorni"	Never make use			No			12	15	3	3	0	Already make use	Already make use	Yes	Others
Campo Grande	Estab. Penal Feminino "Irmã Irma Zorni"	Make use	10	Day	No			11	12	15	15	0	Never make use	Never make use	No
Campo Grande	Estab. Penal Feminino "Irmã Irma Zorni"	Already make use			Yes	20	Day	13	13	5	5	0	Never make use	Already make use	Yes	Alterations in the cervix
Campo Grande	Estab. Penal Feminino "Irmã Irma Zorni"	Never make use			Yes	2000		9	19	3	3	0	Already make use	Already make use	Yes	Others
Campo Grande	Estab. Penal Feminino "Irmã Irma Zorni"	Make use	30	Day	No			11	16	3	3	0	Already make use	Already make use	Yes	Others
Campo Grande	Estab. Penal Feminino "Irmã Irma Zorzi"	Make use	20	Day	Yes	2000		12	15	5	4	1	Never make use	Already make use	Yes	Alterations in the cervix
Campo Grande		Make use	20	Day	Yes	5	Day	15	8	2	2	0	Already make use	Already make use	Yes	Others
Campo Grande		Already make use			No			12	14	4	4	0	Already make use	Already make use	Yes	Infections
Campo Grande	Estab. Penal Feminino "Irmã Irma Zorni"	Make use	7	Day	Yes	20	Day		13	5	3	2	Already make use	Already make use	No
Campo Grande	Estab. Penal Feminino "Irmã Irma Zorni"	Never make use			Yes	0	Day	13	16	2	2	0	Already make use	Already make use	Yes	Others
Campo Grande	Estab. Penal Feminino "Irmã Irma Zorni"	Never make use			Yes	5	Day	12	15	2	1	1	Never make use	Already make use	Yes	Alterations in the cervix
Ponta Porã	Estab. Penal Feminino de Ponta Porã	Make use	20	Day	No			13	14	4	3	1	Already make use	Already make use	No
Ponta Porã	Estab. Penal Feminino de Ponta Porã	Already make use			No			13	14	2	2	0	Never make use	Already make use	No
Ponta Porã	Estab. Penal Feminino de Ponta Porã	Already make use			Yes	0	Day	13	15	0	0	0	Already make use	Already make use	No
Ponta Porã	Estab. Penal Feminino de Ponta Porã	Never make use			No			9	13	6	4	2	Never make use	Already make use	Yes	Others
Ponta Porã	Estab. Penal Feminino de Ponta Porã	Make use	10	Day	No			14	17	4	4	0	Already make use		No
Ponta Porã	Estab. Penal Feminino de Ponta Porã	Make use	10	Day	Yes	15	Day	15	16	0	0	0	Already make use	Already make use	Yes	Others
Ponta Porã	Estab. Penal Feminino de Ponta Porã	Already make use			No			13	15	2	1	1	Already make use	Already make use	Yes	Others
Ponta Porã	Estab. Penal Feminino de Ponta Porã	Never make use			Yes	3	Day	15	17	1	1	0	Never make use	Already make use	No
Ponta Porã	Estab. Penal Feminino de Ponta Porã	Already make use			Yes	5	Day	16	17	0	0	0	Never make use	Already make use	Yes	Infections
Ponta Porã	Estab. Penal Feminino de Ponta Porã	Never make use			No			13	15	1	1	0	Already make use	Already make use	Yes	Infections
Ponta Porã	Estab. Penal Feminino de Ponta Porã	Make use	60	Day	Yes	20	Day	12	7	0	0	0	Already make use	Already make use	Yes	Others
Ponta Porã	Estab. Penal Feminino de Ponta Porã	Already make use			Yes	0	Day	13	14	3	2	0	Already make use	Already make use	Yes	Infections and Sexually transmitted disease
Ponta Porã	Estab. Penal Feminino de Ponta Porã	Already make use			No			12	16	1	1	0	Already make use	Already make use	No
Ponta Porã	Estab. Penal Feminino de Ponta Porã	Make use	10	Day	Yes	6	Day	13	16	0	0	0	Never make use	Already make use	Yes	Infections
Ponta Porã	Estab. Penal Feminino de Ponta Porã	Never make use			No			13	14	3	2	1	Already make use	Already make use	Yes	Alterations in the cervix
Ponta Porã	Estab. Penal Feminino de Ponta Porã	Already make use			No			18	16	6	6	0	Never make use	Never make use	No
Ponta Porã	Estab. Penal Feminino de Ponta Porã	Already make use			No			13	16	0	0	0	Already make use	Already make use	No
Ponta Porã	Estab. Penal Feminino de Ponta Porã	Never make use			Yes	6	Day	12	13	0	0	0	Already make use	Already make use	Yes	Others
Ponta Porã	Estab. Penal Feminino de Ponta Porã	Make use	20	Day	Yes	1	Day	11	18	2	1	1	Already make use	Already make use	Yes	Alterations in the cervix
Ponta Porã	Estab. Penal Feminino de Ponta Porã	Make use	3	Day	Yes	10	Day	12	18	3	2	1	Never make use	Already make use	No
Ponta Porã	Estab. Penal Feminino de Ponta Porã	Make use	10	Day	Yes	10	Day	9	12	6	6	0	Make use	Already make use	Yes	Others
Ponta Porã	Estab. Penal Feminino de Ponta Porã	Never make use			No			18	18	5	5	0	Already make use	Already make use	Yes	Infections
Ponta Porã	Estab. Penal Feminino de Ponta Porã	Make use	1	Day	Yes	0	Day	12	13	2	2	0	Already make use	Already make use	No
Ponta Porã	Estab. Penal Feminino de Ponta Porã	Never make use			No			13	15	1	1	0	Already make use	Already make use	Yes	Others
Ponta Porã	Estab. Penal Feminino de Ponta Porã	Make use	20	Day	Yes	0	Day	12	13	6	6	0	Never make use	Already make use	Yes	Infections
Ponta Porã	Estab. Penal Feminino de Ponta Porã	Already make use			Yes	10	Day	13	12	4	3	1	Already make use	Already make use	No
Ponta Porã	Estab. Penal Feminino de Ponta Porã	Never make use			No			11	15	1	1	0	Make use	Already make use	No
Ponta Porã	Estab. Penal Feminino de Ponta Porã	Make use	20	Day	Yes	0	Day	12	13	0	0	0	Already make use	Already make use	Yes	Others
Ponta Porã	Estab. Penal Feminino de Ponta Porã	Make use	20	Day	Yes	2000		14	16	0	0	0	Already make use	Already make use	Yes	Infections
Ponta Porã	Estab. Penal Feminino de Ponta Porã	Make use	20	Day	Yes	10	Day	10	14	2	1	1	Already make use	Already make use	No
Ponta Porã	Estab. Penal Feminino de Ponta Porã	Make use	60	Day	Yes	2000		11	12	3	3	0	Never make use	Already make use	Yes	Infections
Ponta Porã	Estab. Penal Feminino de Ponta Porã	Make use	20	Day	Yes	5	Day	12	14	1	1	0	Already make use	Already make use	No
Ponta Porã	Estab. Penal Feminino de Ponta Porã	Make use	20	Day	No			13	14	0	0	0	Already make use	Already make use	No
Ponta Porã	Estab. Penal Feminino de Ponta Porã	Make use	20	Day	Yes	2000		11	11	2	2	0	Already make use	Already make use	Yes	Infections and Sexually transmitted disease
Ponta Porã	Estab. Penal Feminino de Ponta Porã	Already make use			No			13	16	3	3	0	Already make use	Already make use	Yes	Others
Ponta Porã	Estab. Penal Feminino de Ponta Porã	Make use	3	Day	No			13	12	2	2	0	Never make use	Already make use	Yes	Sexually transmitted disease
Ponta Porã	Estab. Penal Feminino de Ponta Porã	Never make use			No			14	17	5	5	0	Never make use	Never make use	No
Ponta Porã	Estab. Penal Feminino de Ponta Porã	Make use	20	Day	No			11	15	1	1	0	Never make use	Already make use	Yes	Alterations in the cervix
Ponta Porã	Estab. Penal Feminino de Ponta Porã	Make use	20	Day	Yes	2000		12	13	5	2	3	Never make use	Already make use	Yes	Others
Ponta Porã	Estab. Penal Feminino de Ponta Porã	Make use	20	Day	No			10	17	2	2	0	Already make use	Already make use	Yes	Infections
Ponta Porã	Estab. Penal Feminino de Ponta Porã	Make use	40	Day	Yes	10	Day	13	12	0	0	0	Never make use	Never make use	No
Ponta Porã	Estab. Penal Feminino de Ponta Porã	Already make use			No			13	15	2	1	1	Already make use	Already make use	Yes	Others
Ponta Porã	Estab. Penal Feminino de Ponta Porã	Make use	20	Day	Yes	10	Day	14	14	0	0	0	Never make use	Already make use	Yes	Alterations in the cervix
Ponta Porã	Estab. Penal Feminino de Ponta Porã	Never make use			No			14	16	6	6	0	Already make use	Already make use	No
Ponta Porã	Estab. Penal Feminino de Ponta Porã	Never make use			No			13	16	1	1	0	Already make use	Already make use	Yes	Others
Ponta Porã	Estab. Penal Feminino de Ponta Porã	Never make use			No			13	12	2	2	0	Already make use	Already make use	Yes	Others
Ponta Porã	Estab. Penal Feminino de Ponta Porã	Make use	3	Day	No			12	15	6	4	2	Already make use	Already make use	Yes	Alterations in the cervix
Ponta Porã	Estab. Penal Feminino de Ponta Porã	Never make use			No			15	17	0	0	0	Make use	Already make use	No
Ponta Porã	Estab. Penal Feminino de Ponta Porã	Already make use			No			16	16	2	2	0	Never make use	Already make use	No sabe
Ponta Porã	Estab. Penal Feminino de Ponta Porã	Make use	5	Day	Yes	20	Day	13	13	8	8	0	Never make use	Already make use	Yes	Infections
Ponta Porã	Estab. Penal Feminino de Ponta Porã	Already make use			Yes	4	Day	11	12	4	2	2	Already make use	Already make use	Yes	Infections
Ponta Porã	Estab. Penal Feminino de Ponta Porã	Make use	10	Day	Yes	5	Day	11	17	1	0	1	Already make use	Already make use	Yes	Others
Ponta Porã	Estab. Penal Feminino de Ponta Porã	Make use	20	Day	No			11	12	3	2	1	Make use	Already make use	Yes	Others
Ponta Porã	Estab. Penal Feminino de Ponta Porã	Make use	10	Day	Yes	10	Day	13	12	7	4	3	Already make use	Already make use	Yes	Others
Ponta Porã	Estab. Penal Feminino de Ponta Porã	Make use	2	Day	No			12	15	6	5	1	Already make use	Already make use	Yes	Sexually transmitted disease
Ponta Porã	Estab. Penal Feminino de Ponta Porã	Already make use			Yes	20	Day	11	8	3	2	1	Already make use	Already make use	Yes	Sexually transmitted disease
Ponta Porã	Estab. Penal Feminino de Ponta Porã	Never make use			No			14	14	1	0	0	Already make use	Already make use	Yes	Human Papiloma Virus
Ponta Porã	Estab. Penal Feminino de Ponta Porã	Never make use			Yes	0	Day	12	13	1	0	1	Already make use	Already make use	Yes	Infections
Ponta Porã	Estab. Penal Feminino de Ponta Porã	Make use	20	Day	Yes	0	Day	13	15	5	2	3	Already make use	Already make use	Yes	Infections
Ponta Porã	Estab. Penal Feminino de Ponta Porã	Already make use			Yes	0	Day	14	15	3	2	1	Already make use	Already make use	Yes	Infections
Ponta Porã	Estab. Penal Feminino de Ponta Porã	Make use	20	Day	Yes	0	Day	10	14	0	0	0	Already make use	Already make use	No
Ponta Porã	Estab. Penal Feminino de Ponta Porã	Never make use			No			13	16	4	4	0	Already make use	Already make use	Yes	Infections
Ponta Porã	Estab. Penal Feminino de Ponta Porã	Make use	10	Day	No			11	12	2	1	1	Already make use	Already make use	No
Ponta Porã	Estab. Penal Feminino de Ponta Porã	Make use	3	Week	No			14	16	1	1	0	Never make use	Already make use	Yes	Alterations in the cervix
Ponta Porã	Estab. Penal Feminino de Ponta Porã	Make use	20	Day	Yes	0	Day	12	13	4	4	0	Already make use	Already make use	No
Ponta Porã	Estab. Penal Feminino de Ponta Porã	Make use	20	Day	Yes	2000		13	13	4	3	1	Already make use	Already make use	Yes	Others
Ponta Porã	Estab. Penal Feminino de Ponta Porã	Already make use			Yes	3	Day	11	12	1	1	0	Already make use	Never make use	Yes	Infections
Ponta Porã	Estab. Penal Feminino de Ponta Porã	Never make use			No			13	15	1	1	0	Make use	Already make use	No
Ponta Porã	Estab. Penal Feminino de Ponta Porã	Never make use			No			14	10	0	0	0	Already make use	Already make use	Yes	Infections
Ponta Porã	Estab. Penal Feminino de Ponta Porã	Never make use			No			14	15	1	1	0	Never make use	Already make use	No
Ponta Porã	Estab. Penal Feminino de Ponta Porã	Make use	40	Day	Yes	0	Day	12	14	2	2	0	Already make use	Already make use	Yes	Others
Ponta Porã	Estab. Penal Feminino de Ponta Porã	Never make use			No			13	16	4	4	0	Already make use	Never make use	Yes	Others
Ponta Porã	Estab. Penal Feminino de Ponta Porã	Make use	8	Day	Yes	12	Day	13	14	1	1	0	Already make use	Already make use	No
Ponta Porã	Estab. Penal Feminino de Ponta Porã	Already make use			No			16	17	4	3	1	Already make use	Already make use	Yes	Others
Ponta Porã	Estab. Penal Feminino de Ponta Porã	Make use	20	Day	No			13	18	4	2	2	Already make use	Already make use	Yes	Infections
Ponta Porã	Estab. Penal Feminino de Ponta Porã	Make use	20	Day	No			12	15	0	0	0	Already make use	Already make use	Yes	Infections
Ponta Porã	Estab. Penal Feminino de Ponta Porã	Never make use			No			13	16	5	4	1	Already make use	Never make use	Yes	Others
Corumbá	Estab. Penal Feminino de Corumbá - EPFC	Make use	80	Day	Yes	20	Day	11	11	1	0	1	Never make use	Already make use	Yes	Infections
Corumbá	Estab. Penal Feminino de Corumbá - EPFC	Never make use			No			14	15	1	1	0	Already make use	Already make use	Yes	Infections
Corumbá	Estab. Penal Feminino de Corumbá - EPFC	Make use	40	Day	No			12	14	3	2	1	Already make use	Already make use	No
Corumbá	Estab. Penal Feminino de Corumbá - EPFC	Make use	40	Day	Yes	1	Day	13	14	7	5	2	Already make use	Already make use	No
Corumbá	Estab. Penal Feminino de Corumbá - EPFC	Make use	10	Day	Yes	0	Day	14	15	4	3	1	Already make use	Already make use	No
Corumbá	Estab. Penal Feminino de Corumbá - EPFC	Make use	20	Day	Yes	2000		11	12	6	6	0	Already make use	Never make use	Yes	Infections
Corumbá	Estab. Penal Feminino de Corumbá - EPFC	Already make use			Yes	3	Day	12	11	1	1	0	Already make use	Already make use	Yes	Infections
Corumbá	Estab. Penal Feminino de Corumbá - EPFC	Already make use			No			14	16	0	0	0	Never make use	Never make use	No
Corumbá	Estab. Penal Feminino de Corumbá - EPFC	Never make use			No			12	13	5	5	0	Already make use	Already make use	Yes	Infections
Corumbá	Estab. Penal Feminino de Corumbá - EPFC	Make use	20	Day	Yes	4	Day	14	16	3	3	0	Already make use	Already make use	No
Corumbá	Estab. Penal Feminino de Corumbá - EPFC	Make use	20	Day	Yes	20	Day	10	12	0	0	0	Never make use	Already make use	No
Corumbá	Estab. Penal Feminino de Corumbá - EPFC	Already make use			No			12	14	2	2	0	Already make use	Already make use	No
Corumbá	Estab. Penal Feminino de Corumbá - EPFC	Make use	40	Day	No			14	17	1	1	0	Already make use	Never make use	Yes	Others
Corumbá	Estab. Penal Feminino de Corumbá - EPFC	Make use	20	Day	No			12	14	2	2	0	Already make use	Already make use	No
Corumbá	Estab. Penal Feminino de Corumbá - EPFC	Make use	20	Day	Yes	1	Day	14		0	0	0	Already make use	Already make use	Yes	Infections
Corumbá	Estab. Penal Feminino de Corumbá - EPFC	Already make use			No			14	15	6	5	1	Never make use	Already make use	No
Corumbá	Estab. Penal Feminino de Corumbá - EPFC	Make use	20	Day	No			11	15	1	1	0	Never make use	Already make use	No
Corumbá	Estab. Penal Feminino de Corumbá - EPFC	Never make use			No			10	15	0	0	0	Never make use	Already make use	No
Corumbá	Estab. Penal Feminino de Corumbá - EPFC	Never make use			No			13	14	2	2	0	Already make use	Already make use	No
Corumbá	Estab. Penal Feminino de Corumbá - EPFC	Never make use			Yes	0	Day	12	13	0	0	0	Never make use	Already make use	No
Corumbá	Estab. Penal Feminino de Corumbá - EPFC	Already make use			No			11	19	4	3	1	Already make use	Already make use	No
Corumbá	Estab. Penal Feminino de Corumbá - EPFC	Make use	5	Day	Yes	20	Day	13	18	2	2	0	Never make use	Already make use	No
Corumbá	Estab. Penal Feminino de Corumbá - EPFC	Make use	10	Day	Yes	5	Day	13	16	2	1	1	Already make use	Already make use	Yes	Others
Corumbá	Estab. Penal Feminino de Corumbá - EPFC	Make use	3	Day	No			13	15	0	0	0	Already make use	Never make use	No
Corumbá	Estab. Penal Feminino de Corumbá - EPFC	Never make use			No			14	14	3	3	0	Already make use	Already make use	No
Corumbá	Estab. Penal Feminino de Corumbá - EPFC	Make use	20	Day	No			13	14	5	5	0	Never make use	Already make use	No
Corumbá	Estab. Penal Feminino de Corumbá - EPFC	Make use	40	Day	Yes	1	Week	10	15	5	3	2	Already make use	Already make use	Yes	Infections
Corumbá	Estab. Penal Feminino de Corumbá - EPFC	Make use	10	Day	Yes	2000		16	14	0	0	0	Never make use	Never make use	No
Corumbá	Estab. Penal Feminino de Corumbá - EPFC	Make use	20	Day	No			12	14	2	2	0	Already make use	Already make use	No
Corumbá	Estab. Penal Feminino de Corumbá - EPFC	Already make use			Yes	0	Day	12	14	1	1	0	Never make use	Already make use	Yes	Infections
Corumbá	Estab. Penal Feminino de Corumbá - EPFC	Make use	10	Day	Yes	2000		14	15	2	2	0	Never make use	Already make use	Yes	Infections
Corumbá	Estab. Penal Feminino de Corumbá - EPFC	Make use	2	Week	Yes	2000		11	15	3	3	0	Never make use	Already make use	Yes	Alterations in the cervix and Sexually transmitted disease
Corumbá	Estab. Penal Feminino de Corumbá - EPFC	Never make use			No			15	14	1	1	0	Already make use	Already make use	No
Corumbá	Estab. Penal Feminino de Corumbá - EPFC	Already make use			No			14	16	3	2	1	Already make use	Already make use	No
Corumbá	Estab. Penal Feminino de Corumbá - EPFC	Never make use			Yes	1	Day	9	12	2	1	1	Already make use	Already make use	No
Corumbá	Estab. Penal Feminino de Corumbá - EPFC	Make use	8	Day	Yes	2000		15	15	1	1	0	Already make use	Already make use	No
Corumbá	Estab. Penal Feminino de Corumbá - EPFC	Never make use			No			12	14	4	4	0	Already make use	Already make use	No
Corumbá	Estab. Penal Feminino de Corumbá - EPFC	Make use	10	Day	Yes	0	Day	11	12	4	4	0	Already make use	Already make use	No
Corumbá	Estab. Penal Feminino de Corumbá - EPFC	Make use	3	Day	No			11	14	0	0	0	Already make use	Already make use	Yes	Infections
Corumbá	Estab. Penal Feminino de Corumbá - EPFC	Make use	3	Day	Yes	1	Day	12	14	2	2	0	Already make use	Already make use	No
Corumbá	Estab. Penal Feminino de Corumbá - EPFC	Make use	10	Day	Yes	0	Day	11	13	2	2	0	Never make use	Already make use	No
Corumbá	Estab. Penal Feminino de Corumbá - EPFC	Make use	10	Day	Yes	0	Day	14	17	2	2	0	Already make use	Already make use	No
Corumbá	Estab. Penal Feminino de Corumbá - EPFC	Never make use			No			11	15	2	0	2	Already make use	Already make use	No
Corumbá	Estab. Penal Feminino de Corumbá - EPFC	Already make use			Yes	0	Day	11	14	3	3	0	Already make use	Already make use	Yes	Infections
Corumbá	Estab. Penal Feminino de Corumbá - EPFC	Make use	10	Day	Yes	5	Day	13	13	0	0	0	Never make use	Already make use	Yes	Others
Corumbá	Estab. Penal Feminino de Corumbá - EPFC	Already make use			Yes	5	Day	13	15	0	0	0	Never make use	Already make use	Yes	Others
Corumbá	Estab. Penal Feminino de Corumbá - EPFC	Make use	10	Day	No				13	3	3	0	Already make use	Already make use	Yes	Infections
Corumbá	Estab. Penal Feminino de Corumbá - EPFC	Never make use			Yes	2000		11	14	4	4	0	Never make use	Already make use	Yes	Infections
Corumbá	Estab. Penal Feminino de Corumbá - EPFC	Make use	20	Day	No			10	11	3	2	1	Already make use	Already make use	No
Corumbá	Estab. Penal Feminino de Corumbá - EPFC	Make use	30	Day	No			15	16	7	5	2	Never make use	Already make use	Yes	Infections
Corumbá	Estab. Penal Feminino de Corumbá - EPFC	Make use	4	Day	Yes	7	Day	13	17	1	1	0	Make use	Already make use	Yes	Infections
Corumbá	Estab. Penal Feminino de Corumbá - EPFC	Never make use			No			13	15	3	3	0	Already make use	Already make use	Yes	Infections and Sexually transmitted disease
Corumbá	Estab. Penal Feminino de Corumbá - EPFC	Already make use			Yes	0	Day	12	16	1	0	1	Already make use	Already make use	Yes	Others
Corumbá	Estab. Penal Feminino de Corumbá - EPFC	Never make use			Yes	2	Day	13	18	3	3	0	Already make use	Already make use	No
Corumbá	Estab. Penal Feminino de Corumbá - EPFC	Make use	6	Day	No			12	13	4	4	0	Already make use	Already make use	No
Corumbá	Estab. Penal Feminino de Corumbá - EPFC	Make use	2	Day	No			12	14	8	7	1	Already make use	Never make use	Yes	Others
Corumbá	Estab. Penal Feminino de Corumbá - EPFC	Already make use			No			11	14	6	5	1	Already make use	Already make use	Yes	Others
Corumbá	Estab. Penal Feminino de Corumbá - EPFC	Never make use			No			15	17	4	2	2	Never make use	Already make use	No
Corumbá	Estab. Penal Feminino de Corumbá - EPFC	Never make use			No			12	15	7	7	0	Already make use	Already make use	No
Corumbá	Estab. Penal Feminino de Corumbá - EPFC	Never make use			No			13	17	5	4	1	Never make use	Already make use	No
Corumbá	Estab. Penal Feminino de Corumbá - EPFC	Never make use			No			15	16	5	4	1	Already make use	Already make use	Yes	Infections
Corumbá	Estab. Penal Feminino de Corumbá - EPFC	Make use	20	Day	No			15	15	0	0	0	Never make use	Already make use	No
Corumbá	Estab. Penal Feminino de Corumbá - EPFC	Never make use			No			14	15	0	0	0	Already make use	Already make use	Yes	Infections
Corumbá	Estab. Penal Feminino de Corumbá - EPFC	Make use	7	Day	Yes	2000		14	14	3	1	2	Never make use	Already make use	Yes	Infections
Corumbá	Estab. Penal Feminino de Corumbá - EPFC	Make use	20	Day	No			13	14	3	3	0	Already make use	Already make use	No
Corumbá	Estab. Penal Feminino de Corumbá - EPFC	Make use	20	Day	Yes	12	Day		7	4	4	0	Already make use	Already make use	Yes	Infections
Corumbá	Estab. Penal Feminino de Corumbá - EPFC	Already make use			No			13	18	1	1	0	Never make use	Already make use	No
Corumbá	Estab. Penal Feminino de Corumbá - EPFC	Make use	3	Day	No			15	16	3	0	3	Already make use	Already make use	Yes	Infections
Corumbá	Estab. Penal Feminino de Corumbá - EPFC	Never make use			No			12	14	10	7	3	Already make use	Never make use	No
Corumbá	Estab. Penal Feminino de Corumbá - EPFC	Never make use			No			13	14	6	4	2	Already make use	Never make use	Yes	Others
Corumbá	Estab. Penal Feminino de Corumbá - EPFC	Make use	40	Day	No			12	16	7	4	3	Already make use	Already make use	Yes	Infections
Corumbá	Estab. Penal Feminino de Corumbá - EPFC	Make use	5	Day	No			11	18	5	4	1	Never make use	Never make use	No
Corumbá	Estab. Penal Feminino de Corumbá - EPFC	Never make use			No			10	15	3	3	0	Already make use	Already make use	Yes	Infections
Corumbá	Estab. Penal Feminino de Corumbá - EPFC	Make use	1	Day	No			15	15	5	5	0	Already make use	Already make use	Yes	Infections
Corumbá	Estab. Penal Feminino de Corumbá - EPFC	Already make use			No			13	16	2	1	1	Already make use	Already make use	Yes	Others
Corumbá	Estab. Penal Feminino de Corumbá - EPFC	Never make use			No			9	12	4	3	1	Already make use	Already make use	No
Corumbá	Estab. Penal Feminino de Corumbá - EPFC	Never make use			Yes	0	Day	12	12	7	7	0	Already make use	Make use	Yes	Sexually transmitted disease
Corumbá	Estab. Penal Feminino de Corumbá - EPFC	Make use	1	Day	No			11	16	5	3	2	Already make use	Already make use	Yes	Others
Corumbá	Estab. Penal Feminino de Corumbá - EPFC	Never make use			No			9	15	1	0	1	Make use	Already make use	Yes	Alterations in the cervix
Corumbá	Estab. Penal Feminino de Corumbá - EPFC	Never make use			No			12	12	3	3	0	Already make use	Never make use	Yes	Others
Corumbá	Estab. Penal Feminino de Corumbá - EPFC	Make use	40	Day	Yes	2000		12	9	1	1	0	Already make use	Already make use	Yes	Human Papiloma Virus
Corumbá	Estab. Penal Feminino de Corumbá - EPFC	Make use	10	Day	No			12	15	2	2	0	Never make use	Already make use	Yes	Alterations in the cervix
Corumbá	Estab. Penal Feminino de Corumbá - EPFC	Make use	30	Day	Yes	2000			15	3	2	1	Already make use	Already make use	No
Corumbá	Estab. Penal Feminino de Corumbá - EPFC	Make use	80	Day	Yes	2000		11		2	2	0	Already make use	Already make use	Yes	Others
Corumbá	Estab. Penal Feminino de Corumbá - EPFC	Make use	20	Day	Yes	20	Day	11	12	4	4	0	Already make use	Already make use	Yes	Alterations in the cervix
Corumbá	Estab. Penal Feminino de Corumbá - EPFC	Already make use			Yes	2000		12	16	1	1		Never make use	Already make use	Yes	Infections and Sexually transmitted disease
Corumbá	Estab. Penal Feminino de Corumbá - EPFC	Make use	20	Day	Yes	2000		14	15	1	1	0	Already make use	Already make use	No
Corumbá	Estab. Penal Feminino de Corumbá - EPFC	Make use	6	Day	No			12	13	2	2	0	Already make use	Already make use	No
Corumbá	Estab. Penal Feminino de Corumbá - EPFC	Make use	6	Day	No			14	14	2	2	0	Already make use	Already make use	No
São Gabriel do Oeste	Estab. Penal Feminino de São Gabriel do Oeste	Make use	20	Day	Yes	1	Day	12	15	3	3	0	Never make use	Already make use	No
São Gabriel do Oeste	Estab. Penal Feminino de São Gabriel do Oeste	Already make use			Yes	2000				3	3	0	Already make use	Already make use	Yes	Infections
São Gabriel do Oeste	Estab. Penal Feminino de São Gabriel do Oeste	Never make use			No			11	12	2	2	0	Never make use	Already make use	Yes	Infections
São Gabriel do Oeste	Estab. Penal Feminino de São Gabriel do Oeste	Make use	10	Day	Yes	1	Day	13	17	3	3	0	Never make use	Already make use	No
São Gabriel do Oeste	Estab. Penal Feminino de São Gabriel do Oeste	Make use	10	Day	Yes	15	Day	11	13	3	2	1	Already make use	Already make use	Yes	Infections
São Gabriel do Oeste	Estab. Penal Feminino de São Gabriel do Oeste	Make use	20	Day	No			12	13	2	2	0	Never make use	Already make use	No
São Gabriel do Oeste	Estab. Penal Feminino de São Gabriel do Oeste	Never make use			Yes	0	Day	9	5	4	4	0	Already make use	Already make use	Yes	Infections
São Gabriel do Oeste	Estab. Penal Feminino de São Gabriel do Oeste	Make use	10	Day	No			13	16	4	3	1	Already make use	Already make use	Yes	Others
São Gabriel do Oeste	Estab. Penal Feminino de São Gabriel do Oeste	Make use	10	Day	Yes	2000		15	14	2	2	0	Already make use	Already make use	Yes	Infections
São Gabriel do Oeste	Estab. Penal Feminino de São Gabriel do Oeste	Already make use			Yes	10	Day	14	16	3	2	1	Already make use	Already make use	Yes	Alterations in the cervix and Human Papiloma Virus
São Gabriel do Oeste	Estab. Penal Feminino de São Gabriel do Oeste	Already make use			Yes	2000		13	21	2	2	0	Never make use	Already make use	Yes	Infections
São Gabriel do Oeste	Estab. Penal Feminino de São Gabriel do Oeste	Make use	10	Day	No			10	11	8	7	1	Make use	Already make use	Yes	Others
São Gabriel do Oeste	Estab. Penal Feminino de São Gabriel do Oeste	Make use	20	Day	Yes	5	Day	13	15	2	2	0	Already make use	Already make use	Yes	Others
São Gabriel do Oeste	Estab. Penal Feminino de São Gabriel do Oeste	Make use	10	Day	No			12	13	5	3	2	Never make use	Already make use	No
São Gabriel do Oeste	Estab. Penal Feminino de São Gabriel do Oeste	Make use	40	Day	Yes	4	Day	13	15	3	2	1	Already make use	Already make use	No
São Gabriel do Oeste	Estab. Penal Feminino de São Gabriel do Oeste	Make use	5	Day	No			12	15	3	3	0	Already make use	Already make use	Yes	Others
São Gabriel do Oeste	Estab. Penal Feminino de São Gabriel do Oeste	Make use	10	Day	No			12	14	8	6	2	Never make use	Never make use	Yes	Infections
São Gabriel do Oeste	Estab. Penal Feminino de São Gabriel do Oeste	Already make use			Yes	20	Day	13	14	4	2	2	Never make use	Already make use	Yes	Infections
São Gabriel do Oeste	Estab. Penal Feminino de São Gabriel do Oeste	Make use	7	Day	Yes	9	Day	14	14	2	2	0	Already make use	Already make use	Yes	Others
São Gabriel do Oeste	Estab. Penal Feminino de São Gabriel do Oeste	Make use	20	Day	Yes	0	Day		15	7	7	0	Already make use	Already make use	Yes	Infections
São Gabriel do Oeste	Estab. Penal Feminino de São Gabriel do Oeste	Make use	10	Day	Yes	2000		12	12	1	1	0	Already make use	Already make use	Yes	Infections
São Gabriel do Oeste	Estab. Penal Feminino de São Gabriel do Oeste	Make use	20	Day	Yes	2000		15	15	4	4	0	Make use	Already make use	No
São Gabriel do Oeste	Estab. Penal Feminino de São Gabriel do Oeste	Make use	40	Day	Yes	2	Day	13	14	2	2	0	Make use	Already make use	Yes	Infections
São Gabriel do Oeste	Estab. Penal Feminino de São Gabriel do Oeste	Make use	20	Day	Yes	2000		12	14	1	1	0	Already make use	Make use	Yes	Others
Três Lagoas	Estab. Penal Feminino de Três Lagoas	Make use	20	Day	Yes	15	Day	12	13	2	2	0	Already make use	Already make use	Yes	Human Papiloma Virus
Três Lagoas	Estab. Penal Feminino de Três Lagoas	Already make use			No			11	15	3	3	0	Already make use	Already make use	Yes	Infections
Três Lagoas	Estab. Penal Feminino de Três Lagoas	Never make use			No			12	16	0	0	0	Already make use	Already make use	Yes	Others
Três Lagoas	Estab. Penal Feminino de Três Lagoas	Already make use			No			11	18	3	3	0	Never make use	Already make use	No
Três Lagoas	Estab. Penal Feminino de Três Lagoas	Already make use			No			13	14	1	0	1	Already make use	Already make use	Yes	Infections
Três Lagoas	Estab. Penal Feminino de Três Lagoas	Never make use			No			13	15	4	2	2	Already make use	Already make use	Yes	Infections
Três Lagoas	Estab. Penal Feminino de Três Lagoas	Make use	20	Day	No			15	22	5	5	0	Make use	Never make use	No
Três Lagoas	Estab. Penal Feminino de Três Lagoas	Make use	40	Day	Yes	2000		12	12	1	0	1	Already make use	Already make use	Yes	Infections
Três Lagoas	Estab. Penal Feminino de Três Lagoas	Already make use			No			11	14	3	3	0	Already make use	Never make use	Yes	Infections
Três Lagoas	Estab. Penal Feminino de Três Lagoas	Make use	10	Day	Yes	2000		11	11	6	4	2	Already make use	Already make use	Yes	Infections, Sexually transmitted disease and Human Papiloma Virus
Três Lagoas	Estab. Penal Feminino de Três Lagoas	Make use	5	Day	No			12	21	7	7	0	Already make use	Never make use	No
Três Lagoas	Estab. Penal Feminino de Três Lagoas	Make use	10	Day	Yes	3	Day	13	14	3	3	0	Already make use	Already make use	No
Três Lagoas	Estab. Penal Feminino de Três Lagoas	Make use	10	Day	No			12	8	3	2	1	Already make use	Already make use	No
Três Lagoas	Estab. Penal Feminino de Três Lagoas	Make use	17	Day	Yes	0	Day	12	13	3	2	1	Already make use	Already make use	Yes	Others
Três Lagoas	Estab. Penal Feminino de Três Lagoas	Make use	10	Day	Yes	1	Day	13	13	0	0	0	Never make use	Never make use	Yes	Infections
Três Lagoas	Estab. Penal Feminino de Três Lagoas	Make use	20	Day	No			13	15	5	4	1	Never make use	Already make use	Yes	Others
Três Lagoas	Estab. Penal Feminino de Três Lagoas	Make use	10	Day	Yes	0	Day	11		1	1	0	Already make use	Already make use	Yes	Infections
Três Lagoas	Estab. Penal Feminino de Três Lagoas	Already make use			Yes	0	Day	13	17	1	1	0	Already make use	Already make use	Yes	Infections
Três Lagoas	Estab. Penal Feminino de Três Lagoas	Make use	60	Day	Yes	2000			14	1	1	0	Already make use	Already make use	Yes	Others
Três Lagoas	Estab. Penal Feminino de Três Lagoas	Make use	40	Day	Yes	2000		14	11	4	3	1	Already make use	Already make use	No
Três Lagoas	Estab. Penal Feminino de Três Lagoas	Make use	10	Day	Yes	20	Day	13	14	3	3	0	Already make use	Never make use	Yes	Others
Três Lagoas	Estab. Penal Feminino de Três Lagoas	Never make use			Yes	2000		13	11	8	8	0	Never make use	Already make use	Yes	Alterations in the cervix
Três Lagoas	Estab. Penal Feminino de Três Lagoas	Make use	20	Day	No			11		0	0	0	Never make use	Never make use	No
Três Lagoas	Estab. Penal Feminino de Três Lagoas	Make use	20	Day	Yes	2	Day	17	17	0	0	0	Never make use	Already make use	No
Três Lagoas	Estab. Penal Feminino de Três Lagoas	Already make use			Yes	0	Day	12	15	3	2	1	Already make use	Already make use	No
Três Lagoas	Estab. Penal Feminino de Três Lagoas	Make use	20	Day	Yes	4	Day	11	7	0	0	0	Never make use	Already make use	Yes	Alterations in the cervix
Três Lagoas	Estab. Penal Feminino de Três Lagoas	Never make use			No			12	13	1	1	0	Already make use	Already make use	No
Três Lagoas	Estab. Penal Feminino de Três Lagoas	Make use	3	Day	No			13	12	6	6	0	Already make use	Already make use	Yes	Others
Três Lagoas	Estab. Penal Feminino de Três Lagoas	Make use	20	Day	Yes	2000		12	13	1	1	0	Already make use	Already make use	No
Três Lagoas	Estab. Penal Feminino de Três Lagoas	Already make use			Yes	0	Day	15	13	1	1	0	Make use	Already make use	Yes	Others
Três Lagoas	Estab. Penal Feminino de Três Lagoas	Make use	20	Day	Yes	2000		13	15	5	3	2	Already make use	Already make use	No
Três Lagoas	Estab. Penal Feminino de Três Lagoas	Already make use			Yes	2000		11	17	3	3	0	Already make use	Already make use	No
Três Lagoas	Estab. Penal Feminino de Três Lagoas	Make use	20	Day	Yes	0	Day	13	13	3	3	0	Already make use	Already make use	Yes	Others
Três Lagoas	Estab. Penal Feminino de Três Lagoas	Make use	10	Day	No			15	17	0	0	0	Already make use	Already make use	No
Três Lagoas	Estab. Penal Feminino de Três Lagoas	Never make use			Yes	0	Day	11	11	7	0	7	Already make use	Already make use	Yes	Others
Três Lagoas	Estab. Penal Feminino de Três Lagoas	Make use	4	Day	No			12	14	6	5	1	Already make use	Already make use	Yes	Infections
Três Lagoas	Estab. Penal Feminino de Três Lagoas	Make use	10	Day	Yes	20	Day	12	14	5	5	0	Already make use	Already make use	Yes	Infections
Três Lagoas	Estab. Penal Feminino de Três Lagoas	Make use	20	Day	Yes	2	Day	12	15	4	3	1	Already make use	Already make use	No sabe
Três Lagoas	Estab. Penal Feminino de Três Lagoas	Never make use			Yes	2000		14	14	5	3	2	Already make use	Already make use	Yes	Infections and Sexually transmitted disease
Três Lagoas	Estab. Penal Feminino de Três Lagoas	Make use	7	Day	No			12		1	1	0	Never make use	Already make use	No
Três Lagoas	Estab. Penal Feminino de Três Lagoas	Never make use			No			13	15	3	3	0	Already make use	Already make use	Yes	Sexually transmitted disease
Três Lagoas	Estab. Penal Feminino de Três Lagoas	Make use	20	Day	Yes	0	Day	13	14	6	5	1	Already make use	Already make use	Yes	Others
Três Lagoas	Estab. Penal Feminino de Três Lagoas	Never make use			No			12	15	2	1	0	Already make use	Never make use	No
Três Lagoas	Estab. Penal Feminino de Três Lagoas	Make use	20	Day	Yes	0	Day	13	15	6	5	1	Already make use	Already make use	No
Três Lagoas	Estab. Penal Feminino de Três Lagoas	Already make use			No			11	14	1	1	0	Already make use	Already make use	No
Três Lagoas	Estab. Penal Feminino de Três Lagoas	Make use	20	Day	No			13	21	4	4	0	Already make use	Already make use	No
Três Lagoas	Estab. Penal Feminino de Três Lagoas	Make use	20	Day	Yes	0	Day	11	18	4	4	0	Already make use	Already make use	No
Três Lagoas	Estab. Penal Feminino de Três Lagoas	Already make use			No			13	17	4	4	0	Already make use	Already make use	Yes	Infections
Três Lagoas	Estab. Penal Feminino de Três Lagoas	Already make use			No			14	16	3	3	0	Already make use	Already make use	Yes	Others
Três Lagoas	Estab. Penal Feminino de Três Lagoas	Never make use			No			15	17	2	2	0	Make use	Already make use	Yes	Others
Três Lagoas	Estab. Penal Feminino de Três Lagoas	Make use	10	Day	Yes	2000		14	14	4	3	1	Make use	Already make use	Yes	Others
Três Lagoas	Estab. Penal Feminino de Três Lagoas	Make use	20	Day	Yes	20	Day	12	16	3	2	1	Make use	Already make use	Yes	Sexually transmitted disease
Três Lagoas	Estab. Penal Feminino de Três Lagoas	Already make use			Yes	0	Day	13	14	1	1	0	Make use	Never make use	No
Três Lagoas	Estab. Penal Feminino de Três Lagoas	Never make use			Yes	0	Day	10	13	4	3	1	Already make use	Already make use	No sabe
Três Lagoas	Estab. Penal Feminino de Três Lagoas	Never make use			No			13	14	0	0	0	Already make use	Already make use	No
Três Lagoas	Estab. Penal Feminino de Três Lagoas	Make use	40	Day	Yes	40	Day	13	15	2	1	1	Make use	Already make use	No
Três Lagoas	Estab. Penal Feminino de Três Lagoas	Make use	40	Day	Yes	2000		9	13	5	5	1	Already make use	Already make use	No
Três Lagoas	Estab. Penal Feminino de Três Lagoas	Never make use			Yes	10	Day	12	23	1	1	0	Already make use	Already make use	Yes	Infections
Três Lagoas	Estab. Penal Feminino de Três Lagoas	Make use	30	Day	No			9	17	2	2	0	Already make use	Never make use	Yes	Others
Três Lagoas	Estab. Penal Feminino de Três Lagoas	Never make use			Yes	2000		12	14	3	3	0	Already make use	Already make use	Yes	Alterations in the cervix
Três Lagoas	Estab. Penal Feminino de Três Lagoas	Make use	10	Day	Yes	3	Day	11	13	1	1	0	Make use	Already make use	No
Três Lagoas	Estab. Penal Feminino de Três Lagoas	Never make use			Yes	0	Day	9	16	0	0	0	Make use	Already make use	Yes	Others
Três Lagoas	Estab. Penal Feminino de Três Lagoas	Make use	7	Day	Yes	2000		12	13	4	2	1	Never make use	Already make use	Yes	Sexually transmitted disease
Três Lagoas	Estab. Penal Feminino de Três Lagoas	Make use	20	Day	Yes	0	Day	14	15	4	3	1	Never make use	Already make use	No
Três Lagoas	Estab. Penal Feminino de Três Lagoas	Never make use			No			13	16	0	0	0	Already make use	Already make use	No
Três Lagoas	Estab. Penal Feminino de Três Lagoas	Make use	20	Day	Yes	2000		12	13	5	5	0	Already make use	Already make use	No
Três Lagoas	Estab. Penal Feminino de Três Lagoas	Make use	20	Day	Yes	2000		12	13	2	1	1	Never make use	Already make use	No
Três Lagoas	Estab. Penal Feminino de Três Lagoas	Never make use			Yes	2000		10	15	2	1	1	Already make use	Already make use	Yes	Infections
Três Lagoas	Estab. Penal Feminino de Três Lagoas	Make use	7	Day	Yes	2	Day	16	16	1	1	1	Make use	Already make use	Yes	Others
Três Lagoas	Estab. Penal Feminino de Três Lagoas	Make use	10	Day	Yes	2000		12	16	3	3	0	Never make use	Never make use	No
Três Lagoas	Estab. Penal Feminino de Três Lagoas	Already make use			Yes	20	Day	14	15	0	0	0	Already make use	Already make use	No
Três Lagoas	Estab. Penal Feminino de Três Lagoas	Already make use			No			12	12	2	2	0	Already make use	Already make use	Yes	Others
Três Lagoas	Estab. Penal Feminino de Três Lagoas	Make use	7	Day	No			15	17	7	6	1	Already make use	Already make use	No
Três Lagoas	Estab. Penal Feminino de Três Lagoas	Already make use			Yes	0	Day	11	13	5	4	1	Already make use	Already make use	Yes	Infections
Três Lagoas	Estab. Penal Feminino de Três Lagoas	Already make use			No			11	12	5	4	1	Already make use	Already make use	No
Três Lagoas	Estab. Penal Feminino de Três Lagoas	Make use	10	Day	Yes	0	Day	15	15	0	0	0	Never make use	Already make use	No
Rio Brilhante	Estab. Penal Feminino de Rio Brilhante	Already make use			Yes	2000		10	13	2	2	0	Already make use	Already make use	Yes	Infections
Rio Brilhante	Estab. Penal Feminino de Rio Brilhante	Already make use			Yes	1	Day	12	15	1	1	0	Already make use	Already make use	Yes	Infections
Rio Brilhante	Estab. Penal Feminino de Rio Brilhante	Already make use			No			12	14	1	1	0	Already make use	Already make use	Yes	Infections
Rio Brilhante	Estab. Penal Feminino de Rio Brilhante	Already make use			Yes	2000		12	14	7	5	2	Already make use	Already make use	Yes	Infections
Rio Brilhante	Estab. Penal Feminino de Rio Brilhante	Never make use			No			11	14	6	5	1	Already make use	Already make use	Yes	Infections
Rio Brilhante	Estab. Penal Feminino de Rio Brilhante	Already make use			No			11	12	11	8	3	Already make use	Already make use	Yes	Infections and Sexually transmitted disease
Rio Brilhante	Estab. Penal Feminino de Rio Brilhante	Already make use			Yes	20	Day	12	15	0	0	0	Never make use	Already make use	No
Rio Brilhante	Estab. Penal Feminino de Rio Brilhante	Already make use			Yes	0	Day	12	15	1	1	0	Already make use	Already make use	Yes	Infections
Rio Brilhante	Estab. Penal Feminino de Rio Brilhante	Already make use			Yes	2000		11	13	3	3	0	Already make use	Already make use	No
Rio Brilhante	Estab. Penal Feminino de Rio Brilhante	Already make use			Yes	0	Day	11	7	5	5	0	Already make use	Already make use	Yes	Infections
Rio Brilhante	Estab. Penal Feminino de Rio Brilhante	Never make use			Yes	8	Day	13	13	1	1	0	Already make use	Already make use	Yes	Human Papiloma Virus
Rio Brilhante	Estab. Penal Feminino de Rio Brilhante	Already make use			Yes	2000		14	8	2	2	0	Already make use	Already make use	Yes	Alterations in the cervix
Rio Brilhante	Estab. Penal Feminino de Rio Brilhante	Already make use			Yes	2000			16	3	2	1	Never make use	Already make use	Yes	Infections
Rio Brilhante	Estab. Penal Feminino de Rio Brilhante	Already make use			No			11	17	3	3	0	Already make use	Already make use	Yes	Infections and Sexually transmitted disease
Rio Brilhante	Estab. Penal Feminino de Rio Brilhante	Already make use			Yes	2000		13	17	3	3	0	Already make use	Already make use	No
Rio Brilhante	Estab. Penal Feminino de Rio Brilhante	Already make use			Yes	1	Day	15	18	0	0	0	Never make use	Never make use	Yes	Others
Rio Brilhante	Estab. Penal Feminino de Rio Brilhante	Never make use			Yes	0	Day	13	15	0	0	0	Already make use	Already make use	Yes	Infections
Rio Brilhante	Estab. Penal Feminino de Rio Brilhante	Never make use			No			13	14	6	6	0	Already make use	Already make use	Yes	Others
Rio Brilhante	Estab. Penal Feminino de Rio Brilhante	Already make use			Yes	20	Day	16	17	3	1	2	Make use	Already make use	Yes	Others
Rio Brilhante	Estab. Penal Feminino de Rio Brilhante	Already make use			No			14	15	3	3	0	Already make use	Already make use	Yes	Infections
Rio Brilhante	Estab. Penal Feminino de Rio Brilhante	Already make use			Yes	2000		11	11	2	2	0	Already make use	Already make use	Yes	Infections and HIV
Rio Brilhante	Estab. Penal Feminino de Rio Brilhante	Already make use			Yes	0	Day	9	11	0	0	0	Make use	Already make use	Yes	Others
Rio Brilhante	Estab. Penal Feminino de Rio Brilhante	Already make use			Yes	5	Day	16	17	1	1	0	Never make use	Already make use	Yes	Infections
Rio Brilhante	Estab. Penal Feminino de Rio Brilhante	Already make use			Yes	0	Day	12		4	4	0	Never make use	Already make use	Yes	Infections
Rio Brilhante	Estab. Penal Feminino de Rio Brilhante	Already make use			Yes	2000		13	13	4	4	0	Never make use	Already make use	Yes	Infections
Rio Brilhante	Estab. Penal Feminino de Rio Brilhante	Never make use			No			16	21	3	3	0	Already make use	Never make use	No
Rio Brilhante	Estab. Penal Feminino de Rio Brilhante	Already make use			No			12	15	7	7	0	Already make use	Already make use	Yes	Infections
Rio Brilhante	Estab. Penal Feminino de Rio Brilhante	Already make use			Yes	4	Day	13	12	0	0	0	Already make use	Already make use	No
Rio Brilhante	Estab. Penal Feminino de Rio Brilhante	Already make use			Yes	2000		11	15	1	1	0	Already make use	Already make use	No
Rio Brilhante	Estab. Penal Feminino de Rio Brilhante	Already make use			Yes	2	Day	13	14	8	5	3	Already make use	Already make use	Yes	Alterations in the cervix
Rio Brilhante	Estab. Penal Feminino de Rio Brilhante	Already make use			Yes	0	Day	15	15	7	5	2	Make use	Already make use	Yes	Sexually transmitted disease
Rio Brilhante	Estab. Penal Feminino de Rio Brilhante	Never make use			No			14	16	2	2	0	Already make use	Already make use	Yes	Others
Rio Brilhante	Estab. Penal Feminino de Rio Brilhante	Already make use			No			11	15	0	0	0	Already make use	Never make use	Yes	Infections
Rio Brilhante	Estab. Penal Feminino de Rio Brilhante	Already make use			Yes	2000		13	13	9	4	5	Already make use	Already make use	No
Rio Brilhante	Estab. Penal Feminino de Rio Brilhante	Already make use			No			12	13	1	1	0	Never make use	Already make use	Yes	Others
Rio Brilhante	Estab. Penal Feminino de Rio Brilhante	Already make use			No			14	15	6	6	0	Already make use	Already make use	Yes	Others
Rio Brilhante	Estab. Penal Feminino de Rio Brilhante	Never make use			Yes	2000		16	18	1	1	0	Never make use	Never make use	No
Rio Brilhante	Estab. Penal Feminino de Rio Brilhante	Already make use			No			12	14	3	3	0	Already make use	Already make use	Yes	Infections
Rio Brilhante	Estab. Penal Feminino de Rio Brilhante	Already make use			Yes	0	Day	13	15	4	3	1	Already make use	Already make use	No
Rio Brilhante	Estab. Penal Feminino de Rio Brilhante	Already make use			Yes	0	Day	9	13	3	1	2	Already make use	Already make use	Yes	Others
Rio Brilhante	Estab. Penal Feminino de Rio Brilhante	Already make use			Yes	0	Day	11	15	2	2	0	Never make use	Already make use	Yes	Alterations in the cervix
Rio Brilhante	Estab. Penal Feminino de Rio Brilhante	Already make use			Yes	1	Day	14	19	0	0	0	Never make use	Already make use	Yes	Others
Rio Brilhante	Estab. Penal Feminino de Rio Brilhante	Never make use			No			12		4	4	0	Already make use	Already make use	Yes	Infections
Rio Brilhante	Estab. Penal Feminino de Rio Brilhante	Never make use			No			10	14	1	1	0	Already make use	Already make use	No
Rio Brilhante	Estab. Penal Feminino de Rio Brilhante	Already make use			No			11	13	8	8	0	Already make use	Already make use	Yes	Cervical cancer
Rio Brilhante	Estab. Penal Feminino de Rio Brilhante	Already make use			Yes	2000		15	16	6	4	2	Already make use	Already make use	No
Jateí	Estab. Penal Feminino Luiz Pereira da Silva	Never make use			No			13	15	3	3	0	Already make use	Never make use	Yes	Infections
Jateí	Estab. Penal Feminino Luiz Pereira da Silva	Already make use			No			13	15	6	6	0	Never make use	Never make use	Yes	Others
Jateí	Estab. Penal Feminino Luiz Pereira da Silva	Never make use			No			13	16	4	3	1	Already make use	Already make use	Yes	Alterations in the cervix
Jateí	Estab. Penal Feminino Luiz Pereira da Silva	Never make use			No			11	16	1	1	0	Already make use	Already make use	No
Jateí	Estab. Penal Feminino Luiz Pereira da Silva	Make use	20	Day	Yes	0	Day	12	12	7	5	2	Already make use	Already make use	Yes	Alterations in the cervix
Jateí	Estab. Penal Feminino Luiz Pereira da Silva	Make use	40	Day	Yes	2000		12	11	5	3	2	Make use	Already make use	Yes	Infections
Jateí	Estab. Penal Feminino Luiz Pereira da Silva	Make use	60	Day	Yes	2000		14	15	2	1	1	Never make use	Already make use	Yes	Infections
Jateí	Estab. Penal Feminino Luiz Pereira da Silva	Make use	20	Day	No			14	17	4	4	0	Make use	Already make use	Yes	Others
Jateí	Estab. Penal Feminino Luiz Pereira da Silva	Make use	20	Day	No			12	15	0	0	0	Never make use	Already make use	Yes	Alterations in the cervix
Jateí	Estab. Penal Feminino Luiz Pereira da Silva	Make use	20	Day	Yes	1	Day	13	14	2	2	0	Never make use	Already make use	No sabe
Jateí	Estab. Penal Feminino Luiz Pereira da Silva	Never make use			No			12	13	1	1	0	Already make use	Already make use	Yes	Infections
Jateí	Estab. Penal Feminino Luiz Pereira da Silva	Already make use			No			15	16	1	1	0	Never make use	Already make use	Yes	Others
Jateí	Estab. Penal Feminino Luiz Pereira da Silva	Make use	40	Day	Yes	2000		13	15	2	1	1	Already make use	Already make use	Yes	Infections
Jateí	Estab. Penal Feminino Luiz Pereira da Silva	Make use	60	Day	Yes	2000		12	13	2	2	0	Already make use	Already make use	No
Jateí	Estab. Penal Feminino Luiz Pereira da Silva	Make use	10	Day	Yes	2	Day	11	17	5	5	0	Already make use	Already make use	Yes	Others
Jateí	Estab. Penal Feminino Luiz Pereira da Silva	Make use	20	Day	Yes	15	Day	12	13	2	2	0	Never make use	Already make use	No
Jateí	Estab. Penal Feminino Luiz Pereira da Silva	Make use	20	Day	Yes	0	Day	13	16	5	3	2	Already make use	Already make use	Yes	Infections
Jateí	Estab. Penal Feminino Luiz Pereira da Silva	Make use	7	Day	No			16	10	0	0	0	Never make use	Already make use	Yes	Others
Jateí	Estab. Penal Feminino Luiz Pereira da Silva	Make use	20	Day	Yes	2000		11	11	2	1	1	Already make use	Already make use	Yes	Infections
Jateí	Estab. Penal Feminino Luiz Pereira da Silva	Make use	60	Day	Yes	5	Day	9	10	4	2	2	Never make use	Already make use	No
Jateí	Estab. Penal Feminino Luiz Pereira da Silva	Already make use			Yes	0	Day	11	10	5	5	0	Already make use	Never make use	No
Jateí	Estab. Penal Feminino Luiz Pereira da Silva	Never make use			No			9	16	3	3	0	Never make use	Already make use	No
Jateí	Estab. Penal Feminino Luiz Pereira da Silva	Never make use			No			15	16	4	3	1	Already make use	Already make use	Yes	Alterations in the cervix
Jateí	Estab. Penal Feminino Luiz Pereira da Silva	Already make use			No			7	11	9	9	1	Already make use	Already make use	Yes	Alterations in the cervix
Jateí	Estab. Penal Feminino Luiz Pereira da Silva	Already make use			No			11	15	5	5	0	Never make use	Already make use	Yes	Others
Jateí	Estab. Penal Feminino Luiz Pereira da Silva	Make use	7	Day	Yes	2000		12	8	3	3	0	Already make use	Already make use	Yes	Others
Jateí	Estab. Penal Feminino Luiz Pereira da Silva	Make use	10	Day	Yes	0	Day	14	16	0	0	0	Already make use	Already make use	Yes	Infections
Jateí	Estab. Penal Feminino Luiz Pereira da Silva	Make use	10	Day	No			10	12	6	6	0	Already make use	Already make use	Yes	Others
Três Lagoas	Estab. Penal Feminino de Três Lagoas	Make use	40	Day	Yes	2	Day	11	13	9	6	3	Already make use	Already make use	No
Jateí	Estab. Penal Feminino Luiz Pereira da Silva	Make use	7	Day	Yes	2000		13	16	3	3	1	Already make use	Already make use	Yes	Others
Jateí	Estab. Penal Feminino Luiz Pereira da Silva	Make use	2	Day	No			13	15	2	0	2	Already make use	Already make use	No
Jateí	Estab. Penal Feminino Luiz Pereira da Silva	Make use	20	Day	No			13	15	3	2	1	Already make use	Already make use	Yes	Infections
Jateí	Estab. Penal Feminino Luiz Pereira da Silva	Make use			Yes	1	Day	13	15	1	1	0	Never make use	Already make use	No
Jateí	Estab. Penal Feminino Luiz Pereira da Silva	Make use	20	Day	Yes	2000		12	12	3	2	1	Make use	Already make use	No sabe
Jateí	Estab. Penal Feminino Luiz Pereira da Silva	Make use	20	Day	Yes	2000			14	1	1	0	Already make use	Already make use	No sabe
Jateí	Estab. Penal Feminino Luiz Pereira da Silva	Make use	60	Day	Yes	40	Day	17	13	5	2	3	Already make use	Never make use	Yes	Infections
Jateí	Estab. Penal Feminino Luiz Pereira da Silva	Already make use			No			10	14	3	2	1	Never make use	Already make use	No
Jateí	Estab. Penal Feminino Luiz Pereira da Silva	Never make use			No			18	23	1	1	0	Never make use	Never make use	No
Jateí	Estab. Penal Feminino Luiz Pereira da Silva	Make use	40	Day	Yes	2000		13	14	2	2	0	Never make use	Already make use	No sabe
Jateí	Estab. Penal Feminino Luiz Pereira da Silva	Make use	10	Day	No			11	15	3	3	0	Already make use	Already make use	Yes	Infections

## Sheet: 23-25
Municipality	Prison Unit	Before Prison - Cervical Cancer Screening	Before Prison - Cervical Cancer Screening (When - year)	Change in the test result	If yes, what type of alteration	Performed Treatment	If yes, Which treatment
Campo Grande	Estab. Penal Feminino "Irmã Irma Zorni"	Yes	2014	No
Campo Grande		Yes	2013	No
Campo Grande	Estab. Penal Feminino "Irmã Irma Zorni"	Yes	2014	No
Campo Grande		Yes	2011	No
Campo Grande		Yes	2012	No
Campo Grande	Estab. Penal Feminino "Irmã Irma Zorni"	Yes	2011	No
Campo Grande	Estab. Penal Feminino "Irmã Irma Zorni"	Yes	1000	No
Campo Grande		Yes	2014	No
Campo Grande	Estab. Penal Feminino "Irmã Irma Zorni"	Yes	2012	No
Campo Grande	Estab. Penal Feminino "Irmã Irma Zorni"	No
Campo Grande	Estab. Penal Feminino "Irmã Irma Zorni"	Yes	2011	No
Campo Grande	Estab. Penal Feminino "Irmã Irma Zorni"	Yes	2014	No
Campo Grande	Estab. Penal Feminino "Irmã Irma Zorni"	Yes	2013	No
Campo Grande	Estab. Penal Feminino "Irmã Irma Zorni"	No
Campo Grande	Estab. Penal Feminino "Irmã Irma Zorni"	Yes	2014	No
Campo Grande	Estab. Penal Feminino "Irmã Irma Zorni"	Yes	2012	No
Campo Grande	Estab. Penal Feminino "Irmã Irma Zorzi"	Yes	2013	Yes	Infections	Yes	Medication
Campo Grande	Estab. Penal Feminino "Irmã Irma Zorni"	Yes	2014	No
Campo Grande	Estab. Penal Feminino "Irmã Irma Zorni"	Yes	2011	No
Campo Grande	Estab. Penal Feminino "Irmã Irma Zorni"	Yes	1000	No
Campo Grande	Estab. Penal Feminino "Irmã Irma Zorni"	Yes	2013	No
Campo Grande	Estab. Penal Feminino "Irmã Irma Zorni"	Yes	2014	No
Campo Grande	Estab. Penal Feminino "Irmã Irma Zorni"	Yes	2013	No
Campo Grande	Estab. Penal Feminino "Irmã Irma Zorni"	Yes	2014	Yes	Infections	Yes	Medication
Campo Grande	Estab. Penal Feminino "Irmã Irma Zorni"	Yes	2004	No
Campo Grande	Estab. Penal Feminino "Irmã Irma Zorni"	Yes	2013	Yes	Infections	Yes	Medication
Campo Grande	Estab. Penal Feminino "Irmã Irma Zorni"	Yes	2013	No
Campo Grande	Estab. Penal Feminino "Irmã Irma Zorni"	Yes	2013	No
Campo Grande	Estab. Penal Feminino "Irmã Irma Zorni"	Yes	2013	No
Campo Grande	Estab. Penal Feminino "Irmã Irma Zorni"	Yes	2012	No
Campo Grande	Estab. Penal Feminino "Irmã Irma Zorni"	Yes	1000	No
Campo Grande	Estab. Penal Feminino "Irmã Irma Zorni"	Yes	2013	Yes	Inflammation	Yes	Medication
Campo Grande	Estab. Penal Feminino "Irmã Irma Zorni"	No
Campo Grande	Estab. Penal Feminino "Irmã Irma Zorni"	Yes	2013	No
Campo Grande	Estab. Penal Feminino "Irmã Irma Zorni"	No
Campo Grande		Yes	2014	No
Campo Grande	Estab. Penal Feminino "Irmã Irma Zorni"	Yes	2013	No
Campo Grande	Estab. Penal Feminino "Irmã Irma Zorni"	Yes	2013	No
Campo Grande	Estab. Penal Feminino "Irmã Irma Zorni"	Yes	2013	No
Campo Grande	Estab. Penal Feminino "Irmã Irma Zorni"	Yes	1000	No
Campo Grande	Estab. Penal Feminino "Irmã Irma Zorni"	Yes	2013	No
Campo Grande	Estab. Penal Feminino "Irmã Irma Zorni"	Yes	2015	No
Campo Grande	Estab. Penal Feminino "Irmã Irma Zorni"	Yes	1000	Yes	Infections	Yes	Medication
Campo Grande	Estab. Penal Feminino "Irmã Irma Zorni"	Yes	1000	No
Campo Grande	Estab. Penal Feminino "Irmã Irma Zorni"	Yes	2012	No
Campo Grande	Estab. Penal Feminino "Irmã Irma Zorni"	No
Campo Grande	Estab. Penal Feminino "Irmã Irma Zorni"	Yes	2012	No
Campo Grande	Estab. Penal Feminino "Irmã Irma Zorni"	Yes	2012	Does not know
Campo Grande	Estab. Penal Feminino "Irmã Irma Zorni"	Yes	2009	No
Campo Grande	Estab. Penal Feminino "Irmã Irma Zorni"	Yes	2010	No
Campo Grande	Estab. Penal Feminino "Irmã Irma Zorni"	Yes	1000	No
Campo Grande	Estab. Penal Feminino "Irmã Irma Zorni"	No
Campo Grande	Estab. Penal Feminino "Irmã Irma Zorni"	Yes	2004	Yes	Infections	Yes	Medication
Campo Grande	Estab. Penal Feminino "Irmã Irma Zorni"	Yes	2014	No
Campo Grande	Estab. Penal Feminino "Irmã Irma Zorni"	Yes	2013	Does not know
Campo Grande	Estab. Penal Feminino "Irmã Irma Zorni"	Yes	2011	No
Campo Grande	Estab. Penal Feminino "Irmã Irma Zorni"	Yes	2013	No
Campo Grande		Yes	1000	No
Campo Grande	Estab. Penal Feminino "Irmã Irma Zorni"	Yes	2013	No
Campo Grande	Estab. Penal Feminino "Irmã Irma Zorni"	Yes	2013	No
Campo Grande		Yes	2013	No
Campo Grande	Estab. Penal Feminino "Irmã Irma Zorni"	Yes	2013	No
Campo Grande	Estab. Penal Feminino "Irmã Irma Zorni"	Yes	2009	Yes	Infections	Yes	Medication
Campo Grande		Yes	2014	Yes	Inflammation	Yes	Medication
Campo Grande	Estab. Penal Feminino "Irmã Irma Zorni"	No
Campo Grande	Estab. Penal Feminino "Irmã Irma Zorni"	Yes	2013	No
Campo Grande	Estab. Penal Feminino "Irmã Irma Zorni"	Yes	2014	No
Campo Grande	Estab. Penal Feminino "Irmã Irma Zorni"	Yes	2015	Yes	Infections	Yes	Medication
Campo Grande	Estab. Penal Feminino "Irmã Irma Zorni"	Yes	2009	Yes	Others	Yes	Medication
Campo Grande	Estab. Penal Feminino "Irmã Irma Zorni"	Yes	2013	No
Campo Grande	Estab. Penal Feminino "Irmã Irma Zorni"	Yes	2014	No
Campo Grande	Estab. Penal Feminino "Irmã Irma Zorni"	No
Campo Grande	Estab. Penal Feminino "Irmã Irma Zorni"	Yes	1000	No
Campo Grande	Estab. Penal Feminino "Irmã Irma Zorni"	Yes	1000	No
Campo Grande	Estab. Penal Feminino "Irmã Irma Zorni"	Yes	2014	Yes	Others	Yes	Medication
Campo Grande	Estab. Penal Feminino "Irmã Irma Zorni"	Yes	2012	No
Campo Grande	Estab. Penal Feminino "Irmã Irma Zorni"	Yes	1000	Does not know
Campo Grande	Estab. Penal Feminino "Irmã Irma Zorni"	Yes	2015	No
Campo Grande	Estab. Penal Feminino "Irmã Irma Zorni"	Yes	2014	No
Campo Grande	Estab. Penal Feminino "Irmã Irma Zorni"	Yes	2013	Yes	Others	Yes	Medication
Campo Grande		Yes	2010	No
Campo Grande	Estab. Penal Feminino "Irmã Irma Zorni"	Yes	1000	No
Campo Grande	Estab. Penal Feminino "Irmã Irma Zorni"	Yes	2013	No
Campo Grande	Estab. Penal Feminino "Irmã Irma Zorni"	Yes	2014	No
Campo Grande	Estab. Penal Feminino "Irmã Irma Zorni"	Yes	2013	No
Campo Grande	Estab. Penal Feminino "Irmã Irma Zorni"	No		Does not know
Campo Grande	Estab. Penal Feminino "Irmã Irma Zorni"	Yes	2012	Yes	Infections	Yes	Medication
Campo Grande	Estab. Penal Feminino "Irmã Irma Zorni"	No
Campo Grande	Estab. Penal Feminino "Irmã Irma Zorni"	Yes	2009	No
Campo Grande	Estab. Penal Feminino "Irmã Irma Zorni"	Yes	2010	Yes	Infections	Yes	Medication
Campo Grande	Estab. Penal Feminino "Irmã Irma Zorni"	Yes	2010	Yes	Inflammation	Yes	Medication
Campo Grande	Estab. Penal Feminino "Irmã Irma Zorni"	Yes	1000	No
Campo Grande	Estab. Penal Feminino "Irmã Irma Zorni"	Yes	2012	Yes	Infections	Yes	Medication
Campo Grande		Yes	2008	No
Campo Grande	Estab. Penal Feminino "Irmã Irma Zorni"	No
Campo Grande	Estab. Penal Feminino "Irmã Irma Zorni"	Yes	1000	No
Campo Grande	Estab. Penal Feminino "Irmã Irma Zorni"	Yes	2015	No
Campo Grande	Estab. Penal Feminino "Irmã Irma Zorni"	Yes	2012	No
Campo Grande	Estab. Penal Feminino "Irmã Irma Zorni"	No
Campo Grande	Estab. Penal Feminino "Irmã Irma Zorni"	Yes	2013	Does not know
Campo Grande	Estab. Penal Feminino "Irmã Irma Zorni"	Yes	2012	No
Campo Grande	Estab. Penal Feminino "Irmã Irma Zorni"	Yes	1000	No
Campo Grande		Yes	1999	Yes	Infections	Yes	Medication
Campo Grande	Estab. Penal Feminino "Irmã Irma Zorni"	Yes	2013	No
Campo Grande	Estab. Penal Feminino "Irmã Irma Zorni"	Yes	2009	No
Campo Grande	Estab. Penal Feminino "Irmã Irma Zorni"	Yes	2013	Yes	Alterations in the cervix	Yes	Medication
Campo Grande	Estab. Penal Feminino "Irmã Irma Zorni"	Yes	2013	Yes	Infections	Yes	Medication
Campo Grande	Estab. Penal Feminino "Irmã Irma Zorni"	No
Campo Grande	Estab. Penal Feminino "Irmã Irma Zorni"	Yes	2011	Does not know
Campo Grande	Estab. Penal Feminino "Irmã Irma Zorni"	Yes	2015	No
Campo Grande	Estab. Penal Feminino "Irmã Irma Zorni"	Yes	2015	Yes	Infections and Others	Yes	Medication
Campo Grande		Yes	2013	Does not remember
Campo Grande	Estab. Penal Feminino "Irmã Irma Zorni"	Yes	2013	Does not know
Campo Grande	Estab. Penal Feminino "Irmã Irma Zorni"	Yes	2013	No
Campo Grande	Estab. Penal Feminino "Irmã Irma Zorni"	No
Campo Grande	Estab. Penal Feminino "Irmã Irma Zorni"	Yes	2014	Yes	Infections	Yes	Medication
Campo Grande	Estab. Penal Feminino "Irmã Irma Zorni"	Yes	2014	Does not know
Campo Grande		Yes	1000	No
Campo Grande	Estab. Penal Feminino "Irmã Irma Zorni"	Yes	2013	No
Campo Grande	Estab. Penal Feminino "Irmã Irma Zorni"	Yes	1000	No
Campo Grande	Estab. Penal Feminino "Irmã Irma Zorni"	Yes	2011	No
Campo Grande	Estab. Penal Feminino "Irmã Irma Zorni"	Yes	2008	No
Campo Grande	Estab. Penal Feminino "Irmã Irma Zorni"	Yes	2008	Does not remember
Campo Grande	Estab. Penal Feminino "Irmã Irma Zorni"	Yes	2014	No
Campo Grande	Estab. Penal Feminino "Irmã Irma Zorni"	Yes	1000	Does not remember
Campo Grande	Estab. Penal Feminino "Irmã Irma Zorni"	No
Campo Grande	Estab. Penal Feminino "Irmã Irma Zorni"	No
Campo Grande	Estab. Penal Feminino "Irmã Irma Zorni"	Yes	2008	No
Campo Grande	Estab. Penal Feminino "Irmã Irma Zorni"	Yes	2014	No
Campo Grande	Estab. Penal Feminino "Irmã Irma Zorni"	Yes	1000	No
Campo Grande	Estab. Penal Feminino "Irmã Irma Zorni"	No
Campo Grande	Estab. Penal Feminino "Irmã Irma Zorni"	Yes	2013	No
Campo Grande	Estab. Penal Feminino "Irmã Irma Zorni"	Yes	2013	Yes	Infections	Yes	Medication
Campo Grande	Estab. Penal Feminino "Irmã Irma Zorni"	Yes	2012	Yes	Human papilloma virus	No
Campo Grande	Estab. Penal Feminino "Irmã Irma Zorni"	Yes	2015	Yes	Inflammation	Yes	Medication
Campo Grande	Estab. Penal Feminino "Irmã Irma Zorni"	No
Campo Grande	Estab. Penal Feminino "Irmã Irma Zorni"	Yes	2009	No
Campo Grande	Estab. Penal Feminino "Irmã Irma Zorni"	Yes	2015	Yes	Alterations in the cervix	No
Campo Grande	Estab. Penal Feminino "Irmã Irma Zorni"	No
Campo Grande	Estab. Penal Feminino "Irmã Irma Zorni"	Yes	2012	No
Campo Grande	Estab. Penal Feminino "Irmã Irma Zorni"	No
Campo Grande	Estab. Penal Feminino "Irmã Irma Zorni"	No
Campo Grande	Estab. Penal Feminino "Irmã Irma Zorni"	Yes	2014	No
Campo Grande	Estab. Penal Feminino "Irmã Irma Zorni"	Yes	2013	No
Campo Grande	Estab. Penal Feminino "Irmã Irma Zorni"	Yes	2011	Yes	Infections	Yes	Medication
Campo Grande	Estab. Penal Feminino "Irmã Irma Zorni"	Yes	2013	Yes	Alterations in the cervix	Yes	Medication
Campo Grande	Estab. Penal Feminino "Irmã Irma Zorni"	Yes	1000	No
Campo Grande	Estab. Penal Feminino "Irmã Irma Zorni"	Yes	2013	No
Campo Grande	Estab. Penal Feminino "Irmã Irma Zorni"	Yes	2014	No
Campo Grande	Estab. Penal Feminino "Irmã Irma Zorni"	No
Campo Grande	Estab. Penal Feminino "Irmã Irma Zorni"	Yes	2011	Yes	Infections	Yes	Medication
Campo Grande	Estab. Penal Feminino "Irmã Irma Zorni"	Yes	2014	No
Campo Grande	Estab. Penal Feminino "Irmã Irma Zorzi"	Yes	2008	No
Campo Grande		Yes	1000	No
Campo Grande		Yes	2013	No
Campo Grande	Estab. Penal Feminino "Irmã Irma Zorni"	Yes	2012	No
Campo Grande	Estab. Penal Feminino "Irmã Irma Zorni"	Yes	2013	No
Campo Grande	Estab. Penal Feminino "Irmã Irma Zorni"	Yes	1000	Yes	Alterations in the cervix	Yes	Medication
Ponta Porã	Estab. Penal Feminino de Ponta Porã	Yes	2015	Does not know
Ponta Porã	Estab. Penal Feminino de Ponta Porã	No
Ponta Porã	Estab. Penal Feminino de Ponta Porã	No
Ponta Porã	Estab. Penal Feminino de Ponta Porã	Yes	1000	Yes	Inflammation	Yes	Medication
Ponta Porã	Estab. Penal Feminino de Ponta Porã	Yes	2011	No
Ponta Porã	Estab. Penal Feminino de Ponta Porã	Yes	2014	Does not know
Ponta Porã	Estab. Penal Feminino de Ponta Porã	Yes	2014	No
Ponta Porã	Estab. Penal Feminino de Ponta Porã	Yes	2014	No
Ponta Porã	Estab. Penal Feminino de Ponta Porã	No
Ponta Porã	Estab. Penal Feminino de Ponta Porã	Yes	2013	Yes	Infections	Yes	Medication
Ponta Porã	Estab. Penal Feminino de Ponta Porã	Yes	2013	No
Ponta Porã	Estab. Penal Feminino de Ponta Porã	Yes	2011	Does not know
Ponta Porã	Estab. Penal Feminino de Ponta Porã	Yes	1000	No
Ponta Porã	Estab. Penal Feminino de Ponta Porã	Yes	2014	No
Ponta Porã	Estab. Penal Feminino de Ponta Porã	Yes	2011	No
Ponta Porã	Estab. Penal Feminino de Ponta Porã	Yes	2014	No
Ponta Porã	Estab. Penal Feminino de Ponta Porã	No
Ponta Porã	Estab. Penal Feminino de Ponta Porã	No
Ponta Porã	Estab. Penal Feminino de Ponta Porã	Yes	2015	No
Ponta Porã	Estab. Penal Feminino de Ponta Porã	Yes	2014	No
Ponta Porã	Estab. Penal Feminino de Ponta Porã	Yes	2015	No
Ponta Porã	Estab. Penal Feminino de Ponta Porã	Yes	2015	Yes	Infections	No
Ponta Porã	Estab. Penal Feminino de Ponta Porã	Yes	2015	Does not know
Ponta Porã	Estab. Penal Feminino de Ponta Porã	Yes	2013	Does not know
Ponta Porã	Estab. Penal Feminino de Ponta Porã	Yes	2014	Yes	Infections	Yes	Medication
Ponta Porã	Estab. Penal Feminino de Ponta Porã	Yes	1999	No
Ponta Porã	Estab. Penal Feminino de Ponta Porã	Yes	2005	No
Ponta Porã	Estab. Penal Feminino de Ponta Porã	No
Ponta Porã	Estab. Penal Feminino de Ponta Porã	Yes	2014	No
Ponta Porã	Estab. Penal Feminino de Ponta Porã	Yes	2015	No
Ponta Porã	Estab. Penal Feminino de Ponta Porã	No
Ponta Porã	Estab. Penal Feminino de Ponta Porã	Yes	2013	No
Ponta Porã	Estab. Penal Feminino de Ponta Porã	Yes	2014	No
Ponta Porã	Estab. Penal Feminino de Ponta Porã	Yes	1000	Does not know
Ponta Porã	Estab. Penal Feminino de Ponta Porã	Yes	1000	No
Ponta Porã	Estab. Penal Feminino de Ponta Porã	Yes	2014	No
Ponta Porã	Estab. Penal Feminino de Ponta Porã	Yes	2014	No
Ponta Porã	Estab. Penal Feminino de Ponta Porã	Yes	2015	No
Ponta Porã	Estab. Penal Feminino de Ponta Porã	No
Ponta Porã	Estab. Penal Feminino de Ponta Porã	Yes	2015	Yes	Infections	Yes	Medication
Ponta Porã	Estab. Penal Feminino de Ponta Porã	No
Ponta Porã	Estab. Penal Feminino de Ponta Porã	Yes	2014	No
Ponta Porã	Estab. Penal Feminino de Ponta Porã	Yes	2014	No
Ponta Porã	Estab. Penal Feminino de Ponta Porã	Yes	1000	No
Ponta Porã	Estab. Penal Feminino de Ponta Porã	No
Ponta Porã	Estab. Penal Feminino de Ponta Porã	Yes	1000	No
Ponta Porã	Estab. Penal Feminino de Ponta Porã	Yes	2011	Yes	Alterations in the cervix	Yes	Cauterization and Biopsy
Ponta Porã	Estab. Penal Feminino de Ponta Porã	Yes	2014	No
Ponta Porã	Estab. Penal Feminino de Ponta Porã	Yes	2013	No
Ponta Porã	Estab. Penal Feminino de Ponta Porã	Yes	1000	No
Ponta Porã	Estab. Penal Feminino de Ponta Porã	Yes	2014	Does not know
Ponta Porã	Estab. Penal Feminino de Ponta Porã	No
Ponta Porã	Estab. Penal Feminino de Ponta Porã	Yes	1000	No
Ponta Porã	Estab. Penal Feminino de Ponta Porã	Yes	2006	Yes	Alterations in the cervix	Yes	Cauterization
Ponta Porã	Estab. Penal Feminino de Ponta Porã	Yes	2013	No
Ponta Porã	Estab. Penal Feminino de Ponta Porã	No
Ponta Porã	Estab. Penal Feminino de Ponta Porã	Yes	2015	Yes	Inflammation	Yes	Medication
Ponta Porã	Estab. Penal Feminino de Ponta Porã	Yes	2014	No
Ponta Porã	Estab. Penal Feminino de Ponta Porã	Yes	1000	No
Ponta Porã	Estab. Penal Feminino de Ponta Porã	Yes	2014	No
Ponta Porã	Estab. Penal Feminino de Ponta Porã	Yes	1000	No
Ponta Porã	Estab. Penal Feminino de Ponta Porã	Yes	2014	No
Ponta Porã	Estab. Penal Feminino de Ponta Porã	Yes	2014	No
Ponta Porã	Estab. Penal Feminino de Ponta Porã	Yes	2013	No
Ponta Porã	Estab. Penal Feminino de Ponta Porã	Yes	2010	No
Ponta Porã	Estab. Penal Feminino de Ponta Porã	Yes	2015	Does not know
Ponta Porã	Estab. Penal Feminino de Ponta Porã	Yes	2014	No
Ponta Porã	Estab. Penal Feminino de Ponta Porã	Yes	2013	No
Ponta Porã	Estab. Penal Feminino de Ponta Porã	Yes	2012	No
Ponta Porã	Estab. Penal Feminino de Ponta Porã	Yes	2012	No
Ponta Porã	Estab. Penal Feminino de Ponta Porã	No
Ponta Porã	Estab. Penal Feminino de Ponta Porã	Yes	2011	No
Ponta Porã	Estab. Penal Feminino de Ponta Porã	Yes	2009	No
Ponta Porã	Estab. Penal Feminino de Ponta Porã	Yes	2014	No
Ponta Porã	Estab. Penal Feminino de Ponta Porã	Yes	2008	No
Ponta Porã	Estab. Penal Feminino de Ponta Porã	Yes	2014	No
Ponta Porã	Estab. Penal Feminino de Ponta Porã	Yes	2012	Yes	Infections	Yes	Medication
Corumbá	Estab. Penal Feminino de Corumbá - EPFC	Yes	2015	Does not know
Corumbá	Estab. Penal Feminino de Corumbá - EPFC	Yes	2014	No
Corumbá	Estab. Penal Feminino de Corumbá - EPFC	Yes	2015	No
Corumbá	Estab. Penal Feminino de Corumbá - EPFC	Yes	2014	Yes	Infections	Yes	Medication
Corumbá	Estab. Penal Feminino de Corumbá - EPFC	Yes	2014	No
Corumbá	Estab. Penal Feminino de Corumbá - EPFC	Yes	2005	Yes	Infections	Yes	Medication
Corumbá	Estab. Penal Feminino de Corumbá - EPFC	Yes	2014	No
Corumbá	Estab. Penal Feminino de Corumbá - EPFC	No
Corumbá	Estab. Penal Feminino de Corumbá - EPFC	Yes	2013	Yes	Others	Yes	Medication
Corumbá	Estab. Penal Feminino de Corumbá - EPFC	Yes	2015	Does not know
Corumbá	Estab. Penal Feminino de Corumbá - EPFC	No
Corumbá	Estab. Penal Feminino de Corumbá - EPFC	Yes	2010	Does not know
Corumbá	Estab. Penal Feminino de Corumbá - EPFC	No
Corumbá	Estab. Penal Feminino de Corumbá - EPFC	Yes	2015	No
Corumbá	Estab. Penal Feminino de Corumbá - EPFC	Yes	2015	Yes	Others	No
Corumbá	Estab. Penal Feminino de Corumbá - EPFC	Yes	2013	No
Corumbá	Estab. Penal Feminino de Corumbá - EPFC	Yes	2014	No
Corumbá	Estab. Penal Feminino de Corumbá - EPFC	No
Corumbá	Estab. Penal Feminino de Corumbá - EPFC	Yes	2014	Does not know
Corumbá	Estab. Penal Feminino de Corumbá - EPFC	Yes	2014	Does not know
Corumbá	Estab. Penal Feminino de Corumbá - EPFC	Yes	2014	No
Corumbá	Estab. Penal Feminino de Corumbá - EPFC	Yes	2013	No
Corumbá	Estab. Penal Feminino de Corumbá - EPFC	Yes	2015	Does not know
Corumbá	Estab. Penal Feminino de Corumbá - EPFC	No
Corumbá	Estab. Penal Feminino de Corumbá - EPFC	Yes	1000	No
Corumbá	Estab. Penal Feminino de Corumbá - EPFC	Yes	2015	No
Corumbá	Estab. Penal Feminino de Corumbá - EPFC	Yes	2014	No
Corumbá	Estab. Penal Feminino de Corumbá - EPFC	No
Corumbá	Estab. Penal Feminino de Corumbá - EPFC	Yes	2013	No
Corumbá	Estab. Penal Feminino de Corumbá - EPFC	Yes	2014	Does not know
Corumbá	Estab. Penal Feminino de Corumbá - EPFC	Yes	2014	No
Corumbá	Estab. Penal Feminino de Corumbá - EPFC	Yes	2010	No
Corumbá	Estab. Penal Feminino de Corumbá - EPFC	Yes	2013	No
Corumbá	Estab. Penal Feminino de Corumbá - EPFC	Yes	2014	No
Corumbá	Estab. Penal Feminino de Corumbá - EPFC	Yes	2013	No
Corumbá	Estab. Penal Feminino de Corumbá - EPFC	Yes	1000	No
Corumbá	Estab. Penal Feminino de Corumbá - EPFC	No
Corumbá	Estab. Penal Feminino de Corumbá - EPFC	Yes	2013	No
Corumbá	Estab. Penal Feminino de Corumbá - EPFC	Yes	2014	No
Corumbá	Estab. Penal Feminino de Corumbá - EPFC	Yes	2013	No
Corumbá	Estab. Penal Feminino de Corumbá - EPFC	Yes	2011	No
Corumbá	Estab. Penal Feminino de Corumbá - EPFC	Yes	2006	No
Corumbá	Estab. Penal Feminino de Corumbá - EPFC	Yes	2012	No
Corumbá	Estab. Penal Feminino de Corumbá - EPFC	Yes	2013	No
Corumbá	Estab. Penal Feminino de Corumbá - EPFC	Yes	2012	Yes	Infections	No
Corumbá	Estab. Penal Feminino de Corumbá - EPFC	Yes	1000	No
Corumbá	Estab. Penal Feminino de Corumbá - EPFC	Yes	2013	Yes	Infections	Yes	Medication
Corumbá	Estab. Penal Feminino de Corumbá - EPFC	Yes	2012	Does not know
Corumbá	Estab. Penal Feminino de Corumbá - EPFC	Yes	1000	No
Corumbá	Estab. Penal Feminino de Corumbá - EPFC	Yes	2014	No
Corumbá	Estab. Penal Feminino de Corumbá - EPFC	Yes	2010	No
Corumbá	Estab. Penal Feminino de Corumbá - EPFC	Yes	1000	No
Corumbá	Estab. Penal Feminino de Corumbá - EPFC	Yes	2012	No
Corumbá	Estab. Penal Feminino de Corumbá - EPFC	Yes	2013	No
Corumbá	Estab. Penal Feminino de Corumbá - EPFC	Yes	2005	No
Corumbá	Estab. Penal Feminino de Corumbá - EPFC	Yes	2013	No
Corumbá	Estab. Penal Feminino de Corumbá - EPFC	Yes	2012	Does not know
Corumbá	Estab. Penal Feminino de Corumbá - EPFC	Yes	2014	No
Corumbá	Estab. Penal Feminino de Corumbá - EPFC	Yes	2000	No
Corumbá	Estab. Penal Feminino de Corumbá - EPFC	Yes	2014	No
Corumbá	Estab. Penal Feminino de Corumbá - EPFC	Yes	2014	No
Corumbá	Estab. Penal Feminino de Corumbá - EPFC	Yes	1000	No
Corumbá	Estab. Penal Feminino de Corumbá - EPFC	Yes	2014	No
Corumbá	Estab. Penal Feminino de Corumbá - EPFC	Yes	2013	No
Corumbá	Estab. Penal Feminino de Corumbá - EPFC	Yes	2012	No
Corumbá	Estab. Penal Feminino de Corumbá - EPFC	Yes	2014	No
Corumbá	Estab. Penal Feminino de Corumbá - EPFC	No
Corumbá	Estab. Penal Feminino de Corumbá - EPFC	No
Corumbá	Estab. Penal Feminino de Corumbá - EPFC	Yes	2013	Does not know
Corumbá	Estab. Penal Feminino de Corumbá - EPFC	Yes	2012	Does not know
Corumbá	Estab. Penal Feminino de Corumbá - EPFC	Yes	2013	No
Corumbá	Estab. Penal Feminino de Corumbá - EPFC	Yes	1000	No
Corumbá	Estab. Penal Feminino de Corumbá - EPFC	Yes	1000	No
Corumbá	Estab. Penal Feminino de Corumbá - EPFC	Yes	2013	No
Corumbá	Estab. Penal Feminino de Corumbá - EPFC	Yes	2012	No
Corumbá	Estab. Penal Feminino de Corumbá - EPFC	Yes	2014	No
Corumbá	Estab. Penal Feminino de Corumbá - EPFC	Yes	2009	Does not know
Corumbá	Estab. Penal Feminino de Corumbá - EPFC	Yes	1000	Yes	Inflammation	Yes	Medication
Corumbá	Estab. Penal Feminino de Corumbá - EPFC	Yes	2013	Yes	Alterations in the cervix	Yes	Cauterization
Corumbá	Estab. Penal Feminino de Corumbá - EPFC	No
Corumbá	Estab. Penal Feminino de Corumbá - EPFC	Yes	1000	No
Corumbá	Estab. Penal Feminino de Corumbá - EPFC	Yes	2014	Does not know
Corumbá	Estab. Penal Feminino de Corumbá - EPFC	Yes	2010	No
Corumbá	Estab. Penal Feminino de Corumbá - EPFC	Yes	2007	No
Corumbá	Estab. Penal Feminino de Corumbá - EPFC	Yes	1000	No
Corumbá	Estab. Penal Feminino de Corumbá - EPFC	Yes	2008	Does not know
Corumbá	Estab. Penal Feminino de Corumbá - EPFC	No
Corumbá	Estab. Penal Feminino de Corumbá - EPFC	Yes	2012	No
Corumbá	Estab. Penal Feminino de Corumbá - EPFC	Yes	1000	No
São Gabriel do Oeste	Estab. Penal Feminino de São Gabriel do Oeste	Yes	2015	Yes	Others	Yes	Medication
São Gabriel do Oeste	Estab. Penal Feminino de São Gabriel do Oeste	Yes	2015	Yes	Infections	Yes	Medication
São Gabriel do Oeste	Estab. Penal Feminino de São Gabriel do Oeste	Yes	1000	Yes	Infections	Yes	Medication
São Gabriel do Oeste	Estab. Penal Feminino de São Gabriel do Oeste	No
São Gabriel do Oeste	Estab. Penal Feminino de São Gabriel do Oeste	No
São Gabriel do Oeste	Estab. Penal Feminino de São Gabriel do Oeste	Yes	2013	No
São Gabriel do Oeste	Estab. Penal Feminino de São Gabriel do Oeste	Yes	2014	No
São Gabriel do Oeste	Estab. Penal Feminino de São Gabriel do Oeste	Yes	2012	No
São Gabriel do Oeste	Estab. Penal Feminino de São Gabriel do Oeste	Yes	2014	No
São Gabriel do Oeste	Estab. Penal Feminino de São Gabriel do Oeste	Yes	2013	No
São Gabriel do Oeste	Estab. Penal Feminino de São Gabriel do Oeste	Yes	2011	No
São Gabriel do Oeste	Estab. Penal Feminino de São Gabriel do Oeste	Yes	1000	Does not know
São Gabriel do Oeste	Estab. Penal Feminino de São Gabriel do Oeste	Yes	2011	No
São Gabriel do Oeste	Estab. Penal Feminino de São Gabriel do Oeste	Yes	2014	Does not know
São Gabriel do Oeste	Estab. Penal Feminino de São Gabriel do Oeste	Yes	2014	Yes	Infections	Yes	Medication
São Gabriel do Oeste	Estab. Penal Feminino de São Gabriel do Oeste	Yes	2015	No
São Gabriel do Oeste	Estab. Penal Feminino de São Gabriel do Oeste	Yes	1000	Does not remember
São Gabriel do Oeste	Estab. Penal Feminino de São Gabriel do Oeste	No
São Gabriel do Oeste	Estab. Penal Feminino de São Gabriel do Oeste	No
São Gabriel do Oeste	Estab. Penal Feminino de São Gabriel do Oeste	Yes	1000	No
São Gabriel do Oeste	Estab. Penal Feminino de São Gabriel do Oeste	Yes	2014	Does not know
São Gabriel do Oeste	Estab. Penal Feminino de São Gabriel do Oeste	Yes	2012	No
São Gabriel do Oeste	Estab. Penal Feminino de São Gabriel do Oeste	Yes	2015	No
São Gabriel do Oeste	Estab. Penal Feminino de São Gabriel do Oeste	Yes	2013	No sabe
Três Lagoas	Estab. Penal Feminino de Três Lagoas	Yes	2015	No sabe
Três Lagoas	Estab. Penal Feminino de Três Lagoas	Yes	2014	No
Três Lagoas	Estab. Penal Feminino de Três Lagoas	No
Três Lagoas	Estab. Penal Feminino de Três Lagoas	Yes	2007	No
Três Lagoas	Estab. Penal Feminino de Três Lagoas	Yes	2014	No
Três Lagoas	Estab. Penal Feminino de Três Lagoas	Yes	2013	No
Três Lagoas	Estab. Penal Feminino de Três Lagoas	Yes	2013	No
Três Lagoas	Estab. Penal Feminino de Três Lagoas	Yes	1000	Does not know
Três Lagoas	Estab. Penal Feminino de Três Lagoas	Yes	2014	No
Três Lagoas	Estab. Penal Feminino de Três Lagoas	No
Três Lagoas	Estab. Penal Feminino de Três Lagoas	Yes	2006	No
Três Lagoas	Estab. Penal Feminino de Três Lagoas	Yes	1000	No
Três Lagoas	Estab. Penal Feminino de Três Lagoas	Yes	1000	Does not know
Três Lagoas	Estab. Penal Feminino de Três Lagoas	Yes	2013	No
Três Lagoas	Estab. Penal Feminino de Três Lagoas	Yes	2008	No
Três Lagoas	Estab. Penal Feminino de Três Lagoas	Yes	2014	No
Três Lagoas	Estab. Penal Feminino de Três Lagoas	Yes	1000	No
Três Lagoas	Estab. Penal Feminino de Três Lagoas	Yes	2014	No
Três Lagoas	Estab. Penal Feminino de Três Lagoas	Yes	1000	No
Três Lagoas	Estab. Penal Feminino de Três Lagoas	Yes	2013	Does not know
Três Lagoas	Estab. Penal Feminino de Três Lagoas	Yes	2009	No
Três Lagoas	Estab. Penal Feminino de Três Lagoas	Yes	2014	Yes	Alterations in the cervix	No
Três Lagoas	Estab. Penal Feminino de Três Lagoas	Yes	2012	No
Três Lagoas	Estab. Penal Feminino de Três Lagoas	No
Três Lagoas	Estab. Penal Feminino de Três Lagoas	Yes	2015	Yes	Alterations in the cervix	No
Três Lagoas	Estab. Penal Feminino de Três Lagoas	Yes	2012	Yes	Alterations in the cervix	Yes	Cauterization
Três Lagoas	Estab. Penal Feminino de Três Lagoas	Yes	2015	No
Três Lagoas	Estab. Penal Feminino de Três Lagoas	Yes	2014	Does not know
Três Lagoas	Estab. Penal Feminino de Três Lagoas	No
Três Lagoas	Estab. Penal Feminino de Três Lagoas	Yes	2011	Does not know
Três Lagoas	Estab. Penal Feminino de Três Lagoas	Yes	2014	No
Três Lagoas	Estab. Penal Feminino de Três Lagoas	No
Três Lagoas	Estab. Penal Feminino de Três Lagoas	Yes	2013	No
Três Lagoas	Estab. Penal Feminino de Três Lagoas	Yes	2014	No
Três Lagoas	Estab. Penal Feminino de Três Lagoas	Yes	1000	No
Três Lagoas	Estab. Penal Feminino de Três Lagoas	Yes	2008	Does not know
Três Lagoas	Estab. Penal Feminino de Três Lagoas	No
Três Lagoas	Estab. Penal Feminino de Três Lagoas	Yes	2014	No
Três Lagoas	Estab. Penal Feminino de Três Lagoas	Yes	2008	No
Três Lagoas	Estab. Penal Feminino de Três Lagoas	No
Três Lagoas	Estab. Penal Feminino de Três Lagoas	Yes	2015	No
Três Lagoas	Estab. Penal Feminino de Três Lagoas	Yes	1000	Does not know
Três Lagoas	Estab. Penal Feminino de Três Lagoas	No
Três Lagoas	Estab. Penal Feminino de Três Lagoas	Yes	2015	Does not know
Três Lagoas	Estab. Penal Feminino de Três Lagoas	Yes	2014	No
Três Lagoas	Estab. Penal Feminino de Três Lagoas	Yes	2015	No
Três Lagoas	Estab. Penal Feminino de Três Lagoas	No
Três Lagoas	Estab. Penal Feminino de Três Lagoas	Yes	2013	Yes	Infections	Yes	Medication
Três Lagoas	Estab. Penal Feminino de Três Lagoas	Yes	2015	No
Três Lagoas	Estab. Penal Feminino de Três Lagoas	Yes	2015	No
Três Lagoas	Estab. Penal Feminino de Três Lagoas	Yes	1000	Yes	Infections	Yes	Medication
Três Lagoas	Estab. Penal Feminino de Três Lagoas	Yes	2008	No
Três Lagoas	Estab. Penal Feminino de Três Lagoas	No
Três Lagoas	Estab. Penal Feminino de Três Lagoas	Yes	2014	Does not know
Três Lagoas	Estab. Penal Feminino de Três Lagoas	Yes	1000	Yes	Human papilloma virus	Yes	Cauterization and Medication
Três Lagoas	Estab. Penal Feminino de Três Lagoas	No
Três Lagoas	Estab. Penal Feminino de Três Lagoas	No
Três Lagoas	Estab. Penal Feminino de Três Lagoas	Yes	1000	No
Três Lagoas	Estab. Penal Feminino de Três Lagoas	Yes	2011	No
Três Lagoas	Estab. Penal Feminino de Três Lagoas	Yes	2014	Yes	Infections	Yes	Medication
Três Lagoas	Estab. Penal Feminino de Três Lagoas	Yes	2015	No
Três Lagoas	Estab. Penal Feminino de Três Lagoas	No
Três Lagoas	Estab. Penal Feminino de Três Lagoas	No
Três Lagoas	Estab. Penal Feminino de Três Lagoas	No
Três Lagoas	Estab. Penal Feminino de Três Lagoas	Yes	2012	No
Três Lagoas	Estab. Penal Feminino de Três Lagoas	No
Três Lagoas	Estab. Penal Feminino de Três Lagoas	Yes	1000	Does not know
Três Lagoas	Estab. Penal Feminino de Três Lagoas	Yes	2012	No
Três Lagoas	Estab. Penal Feminino de Três Lagoas	Yes	1000	Yes	Infections	Yes	Medication
Três Lagoas	Estab. Penal Feminino de Três Lagoas	Yes	1000	No
Três Lagoas	Estab. Penal Feminino de Três Lagoas	No
Três Lagoas	Estab. Penal Feminino de Três Lagoas	Yes	1000	Does not know
Três Lagoas	Estab. Penal Feminino de Três Lagoas	Yes	2013	No
Três Lagoas	Estab. Penal Feminino de Três Lagoas	Yes	2013	Yes	Infections	Yes	Medication
Três Lagoas	Estab. Penal Feminino de Três Lagoas	Yes	2015	No
Três Lagoas	Estab. Penal Feminino de Três Lagoas	No
Rio Brilhante	Estab. Penal Feminino de Rio Brilhante	Yes	1000	Yes	Infections	Yes	Medication
Rio Brilhante	Estab. Penal Feminino de Rio Brilhante	Yes	2015	No
Rio Brilhante	Estab. Penal Feminino de Rio Brilhante	Yes	2014	No
Rio Brilhante	Estab. Penal Feminino de Rio Brilhante	Yes	2015	Does not know
Rio Brilhante	Estab. Penal Feminino de Rio Brilhante	Yes	1000	Yes	Infections	Yes	Medication
Rio Brilhante	Estab. Penal Feminino de Rio Brilhante	Yes	2013	Yes	Infections	Yes	Medication
Rio Brilhante	Estab. Penal Feminino de Rio Brilhante	Yes	2015	Does not know
Rio Brilhante	Estab. Penal Feminino de Rio Brilhante	No
Rio Brilhante	Estab. Penal Feminino de Rio Brilhante	Yes	2015	No
Rio Brilhante	Estab. Penal Feminino de Rio Brilhante	No
Rio Brilhante	Estab. Penal Feminino de Rio Brilhante	Yes	2012	No
Rio Brilhante	Estab. Penal Feminino de Rio Brilhante	Yes	2010	No
Rio Brilhante	Estab. Penal Feminino de Rio Brilhante	Yes	1000	No
Rio Brilhante	Estab. Penal Feminino de Rio Brilhante	Yes	1000	No
Rio Brilhante	Estab. Penal Feminino de Rio Brilhante	Yes	2015	Yes	Infections	Yes	Medication
Rio Brilhante	Estab. Penal Feminino de Rio Brilhante	Yes	2013	No
Rio Brilhante	Estab. Penal Feminino de Rio Brilhante	No
Rio Brilhante	Estab. Penal Feminino de Rio Brilhante	Yes	2013	No
Rio Brilhante	Estab. Penal Feminino de Rio Brilhante	Yes	2015	Yes	Infections	Yes	Medication
Rio Brilhante	Estab. Penal Feminino de Rio Brilhante	Yes	2011	Yes	Infections	Yes	Medication
Rio Brilhante	Estab. Penal Feminino de Rio Brilhante	Yes	2012	Yes	Alterations in the cervix	Yes	Medication
Rio Brilhante	Estab. Penal Feminino de Rio Brilhante	Yes	2013	No
Rio Brilhante	Estab. Penal Feminino de Rio Brilhante	Yes	2012	No
Rio Brilhante	Estab. Penal Feminino de Rio Brilhante	No
Rio Brilhante	Estab. Penal Feminino de Rio Brilhante	Yes	1000	No
Rio Brilhante	Estab. Penal Feminino de Rio Brilhante	Yes	2012	No
Rio Brilhante	Estab. Penal Feminino de Rio Brilhante	Yes	2013	Yes	Infections	Yes	Medication
Rio Brilhante	Estab. Penal Feminino de Rio Brilhante	Yes	2015	Does not know
Rio Brilhante	Estab. Penal Feminino de Rio Brilhante	Yes	2013	No
Rio Brilhante	Estab. Penal Feminino de Rio Brilhante	Yes	2014	Yes	Alterations in the cervix	Yes	Cauterization
Rio Brilhante	Estab. Penal Feminino de Rio Brilhante	No
Rio Brilhante	Estab. Penal Feminino de Rio Brilhante	No
Rio Brilhante	Estab. Penal Feminino de Rio Brilhante	No
Rio Brilhante	Estab. Penal Feminino de Rio Brilhante	Yes	2013	No
Rio Brilhante	Estab. Penal Feminino de Rio Brilhante	Yes	2013	No
Rio Brilhante	Estab. Penal Feminino de Rio Brilhante	Yes	1000	Does not know
Rio Brilhante	Estab. Penal Feminino de Rio Brilhante	No
Rio Brilhante	Estab. Penal Feminino de Rio Brilhante	Yes	2013	Does not know
Rio Brilhante	Estab. Penal Feminino de Rio Brilhante	Yes	1000	No
Rio Brilhante	Estab. Penal Feminino de Rio Brilhante	Yes	1000	Does not know
Rio Brilhante	Estab. Penal Feminino de Rio Brilhante	Yes	2014	No
Rio Brilhante	Estab. Penal Feminino de Rio Brilhante	Yes	2012	No
Rio Brilhante	Estab. Penal Feminino de Rio Brilhante	Yes	2015	No
Rio Brilhante	Estab. Penal Feminino de Rio Brilhante	Yes	2015	No
Rio Brilhante	Estab. Penal Feminino de Rio Brilhante	Yes	2015	No
Rio Brilhante	Estab. Penal Feminino de Rio Brilhante	Yes	1000	No
Jateí	Estab. Penal Feminino Luiz Pereira da Silva	Yes	1000	No
Jateí	Estab. Penal Feminino Luiz Pereira da Silva	Yes	2011	No
Jateí	Estab. Penal Feminino Luiz Pereira da Silva	Yes	2015	No
Jateí	Estab. Penal Feminino Luiz Pereira da Silva	Yes	2014	No
Jateí	Estab. Penal Feminino Luiz Pereira da Silva	Yes	2012	No
Jateí	Estab. Penal Feminino Luiz Pereira da Silva	Yes	2014	No
Jateí	Estab. Penal Feminino Luiz Pereira da Silva	No
Jateí	Estab. Penal Feminino Luiz Pereira da Silva	Yes	1000	No
Jateí	Estab. Penal Feminino Luiz Pereira da Silva	Yes	2015	Does not know
Jateí	Estab. Penal Feminino Luiz Pereira da Silva	No
Jateí	Estab. Penal Feminino Luiz Pereira da Silva	Yes	2013	No
Jateí	Estab. Penal Feminino Luiz Pereira da Silva	Yes	1000	No
Jateí	Estab. Penal Feminino Luiz Pereira da Silva	Yes	2014	No
Jateí	Estab. Penal Feminino Luiz Pereira da Silva	Yes	1000	No
Jateí	Estab. Penal Feminino Luiz Pereira da Silva	Yes	2015	Does not know
Jateí	Estab. Penal Feminino Luiz Pereira da Silva	Yes	2014	No
Jateí	Estab. Penal Feminino Luiz Pereira da Silva	No
Jateí	Estab. Penal Feminino Luiz Pereira da Silva	No
Jateí	Estab. Penal Feminino Luiz Pereira da Silva	Yes	2014	No
Jateí	Estab. Penal Feminino Luiz Pereira da Silva	Yes	2015	No
Jateí	Estab. Penal Feminino Luiz Pereira da Silva	Yes	2014	No
Jateí	Estab. Penal Feminino Luiz Pereira da Silva	Yes	2014	No
Jateí	Estab. Penal Feminino Luiz Pereira da Silva	Yes	2010	Yes	Infections	Yes	Others
Jateí	Estab. Penal Feminino Luiz Pereira da Silva	Yes	2014	Yes	Others	Not answered
Jateí	Estab. Penal Feminino Luiz Pereira da Silva	No
Jateí	Estab. Penal Feminino Luiz Pereira da Silva	Yes	2015	No
Jateí	Estab. Penal Feminino Luiz Pereira da Silva	Yes	2009	No
Jateí	Estab. Penal Feminino Luiz Pereira da Silva	Yes	2015	No
Jateí	Estab. Penal Feminino de Três Lagoas	Yes	2015	No
Jateí	Estab. Penal Feminino Luiz Pereira da Silva	Yes	2015	No
Jateí	Estab. Penal Feminino Luiz Pereira da Silva	Yes	2009	No
Jateí	Estab. Penal Feminino Luiz Pereira da Silva	Yes	2015	No
Jateí	Estab. Penal Feminino Luiz Pereira da Silva	Yes	2014	No
Jateí	Estab. Penal Feminino Luiz Pereira da Silva	Yes	2015	No
Jateí	Estab. Penal Feminino Luiz Pereira da Silva	Yes	1000	Does not know
Jateí	Estab. Penal Feminino Luiz Pereira da Silva	Yes	2014
Jateí	Estab. Penal Feminino Luiz Pereira da Silva	No
Jateí	Estab. Penal Feminino Luiz Pereira da Silva	Yes	2015	No
Jateí	Estab. Penal Feminino Luiz Pereira da Silva	Yes	1000	No
Jateí	Estab. Penal Feminino Luiz Pereira da Silva	No

## Sheet: 26-35
Municipality	Prison Unit	Prison unit, were you asked if you had already taken the cervical cancer screening test?	Collection of the preventive examination after arrival at the prison unit	If yes, When (year)	If the answer to the previous question is no, why didn’t performed preventive examination?	Where the examination was carried out	Where the examination was carried out/OTHERS	Has there been any change in the test result	If yes, receive information about the change identified	Performed Treatment alteration	If yes, WHAT treatment	Treatment was performed/WHERE	Treatment Situation	Why the treatment was interrupted
Campo Grande	Estab. Penal Feminino "Irmã Irma Zorni"	Yes	Yes	2015		Prison Unit		Does not know
Campo Grande		No	Yes	2015		Others	Bus from Barretos/SP	No
Campo Grande	Estab. Penal Feminino "Irmã Irma Zorni"	No	Yes	2015		Prison Unit		No
Campo Grande		No	Yes	2015		Others	Bus from Barretos/SP	Does not know
Campo Grande		Yes	Yes	2015		Others	Bus from Barretos/SP	Does not know
Campo Grande	Estab. Penal Feminino "Irmã Irma Zorni"	No	Yes	2015		Others	Bus from Barretos/SP	Does not know
Campo Grande	Estab. Penal Feminino "Irmã Irma Zorni"	Yes	Yes	2014		Prison Unit		No
Campo Grande		Yes	No		Impossible to take a specimen
Campo Grande	Estab. Penal Feminino "Irmã Irma Zorni"	No	No		Does not know
Campo Grande	Estab. Penal Feminino "Irmã Irma Zorni"	Yes	No		Others
Campo Grande	Estab. Penal Feminino "Irmã Irma Zorni"	No	Yes	2015		Others	Bus from Barretos/SP	Does not know
Campo Grande	Estab. Penal Feminino "Irmã Irma Zorni"	No	No		Lack of opportunity
Campo Grande	Estab. Penal Feminino "Irmã Irma Zorni"	No	Yes	2015		Others	Bus from Barretos/SP	Does not know
Campo Grande	Estab. Penal Feminino "Irmã Irma Zorni"	Yes	Yes	2015		Others	Bus from Barretos/SP	Does not know
Campo Grande	Estab. Penal Feminino "Irmã Irma Zorni"	Yes	Yes	2015		Others	Bus from Barretos/SP	Does not know
Campo Grande	Estab. Penal Feminino "Irmã Irma Zorni"	Yes	Yes	2015		Others	Bus from Barretos/SP	Does not know
Campo Grande	Estab. Penal Feminino "Irmã Irma Zorzi"	Yes	No		Lack of opportunity
Campo Grande	Estab. Penal Feminino "Irmã Irma Zorni"	Yes	No		Impossible to take a specimen
Campo Grande	Estab. Penal Feminino "Irmã Irma Zorni"	Yes	No		Impossible to take a specimen
Campo Grande	Estab. Penal Feminino "Irmã Irma Zorni"	No	No		Lack of opportunity
Campo Grande	Estab. Penal Feminino "Irmã Irma Zorni"	Yes	Yes	2015		Others	Bus from Barretos/SP	Does not know
Campo Grande	Estab. Penal Feminino "Irmã Irma Zorni"	No	Yes	2015		Prison Unit		Does not know
Campo Grande	Estab. Penal Feminino "Irmã Irma Zorni"	No	No		Lack of opportunity
Campo Grande	Estab. Penal Feminino "Irmã Irma Zorni"	No	No		Lack of opportunity
Campo Grande	Estab. Penal Feminino "Irmã Irma Zorni"	Yes	Yes	2015		Prison Unit		No
Campo Grande	Estab. Penal Feminino "Irmã Irma Zorni"	No	No		Lack of opportunity
Campo Grande	Estab. Penal Feminino "Irmã Irma Zorni"	Yes	Yes	2015		Prison Unit		No
Campo Grande	Estab. Penal Feminino "Irmã Irma Zorni"	Yes	Yes	2015		Others	Bus from Barretos/SP	Does not know
Campo Grande	Estab. Penal Feminino "Irmã Irma Zorni"	No	Yes	2015		Others	Bus from Barretos/SP	Does not know
Campo Grande	Estab. Penal Feminino "Irmã Irma Zorni"	Yes	Yes	2015		Others	Does not know	Does not know
Campo Grande	Estab. Penal Feminino "Irmã Irma Zorni"	No	Yes	2015		Others	Bus from Barretos/SP	Does not know
Campo Grande	Estab. Penal Feminino "Irmã Irma Zorni"	Yes	Yes	2015		Others	UNIDERP	Does not know
Campo Grande	Estab. Penal Feminino "Irmã Irma Zorni"	Yes	Yes	2015		Others	Bus from Barretos/SP	Does not know
Campo Grande	Estab. Penal Feminino "Irmã Irma Zorni"	Yes	Yes	2015		Others	Bus from Barretos/SP	Does not know
Campo Grande	Estab. Penal Feminino "Irmã Irma Zorni"	No	No		Lack of opportunity
Campo Grande		Yes	No		Impossible to take a specimen
Campo Grande	Estab. Penal Feminino "Irmã Irma Zorni"	Yes	Yes	2015		Others	Does not know	Does not know
Campo Grande	Estab. Penal Feminino "Irmã Irma Zorni"	No	No		Lack of opportunity
Campo Grande	Estab. Penal Feminino "Irmã Irma Zorni"	No	Yes	2015		Others	Bus from Barretos/SP	Does not know
Campo Grande	Estab. Penal Feminino "Irmã Irma Zorni"	Yes	Yes	2015		Prison Unit		No
Campo Grande	Estab. Penal Feminino "Irmã Irma Zorni"	No	No		Lack of opportunity
Campo Grande	Estab. Penal Feminino "Irmã Irma Zorni"	No	Yes	2015		Others	Bus from Barretos/SP	No
Campo Grande	Estab. Penal Feminino "Irmã Irma Zorni"	No	Yes	2015		Others	Bus from Barretos/SP	Does not know
Campo Grande	Estab. Penal Feminino "Irmã Irma Zorni"	No	Yes	2015		Others	Bus from Barretos/SP	Does not know
Campo Grande	Estab. Penal Feminino "Irmã Irma Zorni"	No	No		Others
Campo Grande	Estab. Penal Feminino "Irmã Irma Zorni"	Yes	Yes	2015		Prison Unit		Does not know
Campo Grande	Estab. Penal Feminino "Irmã Irma Zorni"	No	No		Lack of opportunity
Campo Grande	Estab. Penal Feminino "Irmã Irma Zorni"	No	No		Lack of opportunity
Campo Grande	Estab. Penal Feminino "Irmã Irma Zorni"	No	Yes	2015		Prison Unit		Does not know
Campo Grande	Estab. Penal Feminino "Irmã Irma Zorni"	Yes	Yes	2015		Others	Bus from Barretos/SP	No
Campo Grande	Estab. Penal Feminino "Irmã Irma Zorni"	Yes	No		Lack of opportunity
Campo Grande	Estab. Penal Feminino "Irmã Irma Zorni"	Yes	Yes	2014		Prison Unit		Does not know
Campo Grande	Estab. Penal Feminino "Irmã Irma Zorni"	Yes	Yes	2015		Others	Bus from Barretos/SP	Does not know
Campo Grande	Estab. Penal Feminino "Irmã Irma Zorni"	Yes	Yes	2015		Prison Unit		No
Campo Grande	Estab. Penal Feminino "Irmã Irma Zorni"	Yes	Yes	2015		Prison Unit		Yes	Yes	Yes	Medication	Prison Unit	Treatment completed
Campo Grande	Estab. Penal Feminino "Irmã Irma Zorni"	No	Yes	2015		Prison Unit		No
Campo Grande	Estab. Penal Feminino "Irmã Irma Zorni"	Yes	No		Lack of opportunity
Campo Grande		Yes	Yes	2015		Others	Bus from Barretos/SP	Does not know
Campo Grande	Estab. Penal Feminino "Irmã Irma Zorni"	No	Yes	2015		Prison Unit		No
Campo Grande	Estab. Penal Feminino "Irmã Irma Zorni"	No	No		Lack of opportunity
Campo Grande		No	No		Impossible to take a specimen
Campo Grande	Estab. Penal Feminino "Irmã Irma Zorni"	Yes	Yes	2015		Prison Unit		Does not know
Campo Grande	Estab. Penal Feminino "Irmã Irma Zorni"	No	Yes	2015		Prison Unit		No
Campo Grande		No	No		Lack of opportunity
Campo Grande	Estab. Penal Feminino "Irmã Irma Zorni"	No	Yes	2015		Others	Bus from Barretos/SP	Does not know
Campo Grande	Estab. Penal Feminino "Irmã Irma Zorni"	No	Yes	2015		Prison Unit		Does not know
Campo Grande	Estab. Penal Feminino "Irmã Irma Zorni"	No	Yes	2015		Others	Bus from Barretos/SP	Does not know
Campo Grande	Estab. Penal Feminino "Irmã Irma Zorni"	Yes	No		Impossible to take a specimen
Campo Grande	Estab. Penal Feminino "Irmã Irma Zorni"	No	No		Lack of opportunity
Campo Grande	Estab. Penal Feminino "Irmã Irma Zorni"	No	Yes	2015		Prison Unit		Yes	Yes	Yes	Medication	Prison Unit	Treatment completed
Campo Grande	Estab. Penal Feminino "Irmã Irma Zorni"	No	No		Lack of opportunity
Campo Grande	Estab. Penal Feminino "Irmã Irma Zorni"	No	No		Others
Campo Grande	Estab. Penal Feminino "Irmã Irma Zorni"	Yes	Yes	2014		Prison Unit		No
Campo Grande	Estab. Penal Feminino "Irmã Irma Zorni"	Yes	Yes	2015		Prison Unit		No
Campo Grande	Estab. Penal Feminino "Irmã Irma Zorni"	No	No		Does not know
Campo Grande	Estab. Penal Feminino "Irmã Irma Zorni"	Yes	Yes	2015		Prison Unit		Does not know
Campo Grande	Estab. Penal Feminino "Irmã Irma Zorni"	No	Yes	2015		Prison Unit		Does not know
Campo Grande	Estab. Penal Feminino "Irmã Irma Zorni"	No	No		Others
Campo Grande	Estab. Penal Feminino "Irmã Irma Zorni"	No	No		Chosen Otto
Campo Grande	Estab. Penal Feminino "Irmã Irma Zorni"	No	Yes	2015		Prison Unit		No
Campo Grande		Yes	No		Others
Campo Grande	Estab. Penal Feminino "Irmã Irma Zorni"	Yes	Yes	2015		Others	Bus from Barretos/SP	Does not know
Campo Grande	Estab. Penal Feminino "Irmã Irma Zorni"	No	Yes	2015		Others	Bus from Barretos/SP	Does not know
Campo Grande	Estab. Penal Feminino "Irmã Irma Zorni"	Yes	No		Others
Campo Grande	Estab. Penal Feminino "Irmã Irma Zorni"	No	No		Others
Campo Grande	Estab. Penal Feminino "Irmã Irma Zorni"	No	No		Lack of opportunity
Campo Grande	Estab. Penal Feminino "Irmã Irma Zorni"	No	No		Others
Campo Grande	Estab. Penal Feminino "Irmã Irma Zorni"	No	No		Lack of opportunity
Campo Grande	Estab. Penal Feminino "Irmã Irma Zorni"	No	No		Impossible to take a specimen
Campo Grande	Estab. Penal Feminino "Irmã Irma Zorni"	No	No		Lack of opportunity
Campo Grande	Estab. Penal Feminino "Irmã Irma Zorni"	No	No		Lack of opportunity
Campo Grande	Estab. Penal Feminino "Irmã Irma Zorni"	Yes	Yes	2015		Others	Bus from Barretos/SP	Does not know
Campo Grande	Estab. Penal Feminino "Irmã Irma Zorni"	No	No		Chosen Otto
Campo Grande		No	Yes	2015		Prison Unit		Does not know
Campo Grande	Estab. Penal Feminino "Irmã Irma Zorni"	Yes	No		Lack of opportunity
Campo Grande	Estab. Penal Feminino "Irmã Irma Zorni"	Yes	Yes	2015		Prison Unit		No
Campo Grande	Estab. Penal Feminino "Irmã Irma Zorni"	No	No		Others
Campo Grande	Estab. Penal Feminino "Irmã Irma Zorni"	No	Yes	2015		Prison Unit		No
Campo Grande	Estab. Penal Feminino "Irmã Irma Zorni"	No	No		Lack of opportunity
Campo Grande	Estab. Penal Feminino "Irmã Irma Zorni"	No	Yes	2015		Others	Bus from Barretos/SP	Does not know
Campo Grande	Estab. Penal Feminino "Irmã Irma Zorni"	No	No		Others
Campo Grande	Estab. Penal Feminino "Irmã Irma Zorni"	No	No		Lack of opportunity
Campo Grande		No	No		Lack of opportunity
Campo Grande	Estab. Penal Feminino "Irmã Irma Zorni"	No	No		Lack of opportunity
Campo Grande	Estab. Penal Feminino "Irmã Irma Zorni"	No	No		Lack of opportunity
Campo Grande	Estab. Penal Feminino "Irmã Irma Zorni"	No	No		Lack of opportunity
Campo Grande	Estab. Penal Feminino "Irmã Irma Zorni"	No	No		Does not know
Campo Grande	Estab. Penal Feminino "Irmã Irma Zorni"	No	No		Does not know
Campo Grande	Estab. Penal Feminino "Irmã Irma Zorni"	No	No		Chosen Otto
Campo Grande	Estab. Penal Feminino "Irmã Irma Zorni"	No	No		Lack of opportunity
Campo Grande	Estab. Penal Feminino "Irmã Irma Zorni"	No	No		Lack of opportunity
Campo Grande		No	No		Does not know
Campo Grande	Estab. Penal Feminino "Irmã Irma Zorni"	No	No		Others
Campo Grande	Estab. Penal Feminino "Irmã Irma Zorni"	No	No		Lack of opportunity
Campo Grande	Estab. Penal Feminino "Irmã Irma Zorni"	No	No		Lack of opportunity
Campo Grande	Estab. Penal Feminino "Irmã Irma Zorni"	No	No		Lack of opportunity
Campo Grande	Estab. Penal Feminino "Irmã Irma Zorni"	No	No		Lack of opportunity
Campo Grande		No	Yes	2015		Others	Bus from Barretos/SP	No
Campo Grande	Estab. Penal Feminino "Irmã Irma Zorni"	No	Yes	2015		Prison Unit		No
Campo Grande	Estab. Penal Feminino "Irmã Irma Zorni"	No	No		Lack of opportunity
Campo Grande	Estab. Penal Feminino "Irmã Irma Zorni"	Yes	Yes	2015		Prison Unit		Yes	Yes	Yes	Medication	Prison Unit	Treatment completed
Campo Grande	Estab. Penal Feminino "Irmã Irma Zorni"	No	Yes	2014		Prison Unit		Does not know
Campo Grande	Estab. Penal Feminino "Irmã Irma Zorni"	Yes	No		Others
Campo Grande	Estab. Penal Feminino "Irmã Irma Zorni"	No	No		Lack of opportunity
Campo Grande	Estab. Penal Feminino "Irmã Irma Zorni"	No	No		Lack of opportunity
Campo Grande	Estab. Penal Feminino "Irmã Irma Zorni"	No	No		Chosen Otto
Campo Grande	Estab. Penal Feminino "Irmã Irma Zorni"	No	No		Lack of opportunity
Campo Grande	Estab. Penal Feminino "Irmã Irma Zorni"	Yes	Yes	2015		Others	Bus from Barretos/SP	No
Campo Grande	Estab. Penal Feminino "Irmã Irma Zorni"	No	Yes	2015		Others	Bus from Barretos/SP	Does not know
Campo Grande	Estab. Penal Feminino "Irmã Irma Zorni"	No	Yes	2015		Prison Unit		No
Campo Grande	Estab. Penal Feminino "Irmã Irma Zorni"	No	Yes	2015		Others	Bus from Barretos/SP	Does not know
Campo Grande	Estab. Penal Feminino "Irmã Irma Zorni"	No	No		Lack of opportunity
Campo Grande	Estab. Penal Feminino "Irmã Irma Zorni"	No	Yes	2014		Prison Unit		Does not know
Campo Grande	Estab. Penal Feminino "Irmã Irma Zorni"	No	Yes	2015		Others	Bus from Barretos/SP	Does not know
Campo Grande	Estab. Penal Feminino "Irmã Irma Zorni"	No	No		Lack of opportunity
Campo Grande	Estab. Penal Feminino "Irmã Irma Zorni"	No	No		Lack of opportunity
Campo Grande	Estab. Penal Feminino "Irmã Irma Zorni"	Yes	Yes	2012		Prison Unit		Does not know
Campo Grande	Estab. Penal Feminino "Irmã Irma Zorni"	No	No		Lack of opportunity
Campo Grande	Estab. Penal Feminino "Irmã Irma Zorni"	No	No		Chosen Otto
Campo Grande	Estab. Penal Feminino "Irmã Irma Zorni"	Yes	Yes	2015		Prison Unit		Does not know
Campo Grande	Estab. Penal Feminino "Irmã Irma Zorni"	No	No		Chosen Otto
Campo Grande	Estab. Penal Feminino "Irmã Irma Zorni"	No	No		Others
Campo Grande	Estab. Penal Feminino "Irmã Irma Zorni"	No	Yes	2015		Others	Bus from Barretos/SP	Does not know
Campo Grande	Estab. Penal Feminino "Irmã Irma Zorni"	No	Yes	2015		Prison Unit		No
Campo Grande	Estab. Penal Feminino "Irmã Irma Zorni"	No	No		Lack of opportunity
Campo Grande	Estab. Penal Feminino "Irmã Irma Zorni"	No	No		Lack of opportunity
Campo Grande	Estab. Penal Feminino "Irmã Irma Zorni"	Yes	Yes	2014		Prison Unit		No
Campo Grande	Estab. Penal Feminino "Irmã Irma Zorni"	Yes	Yes	2015		Others	Bus from Barretos/SP	Does not know
Campo Grande	Estab. Penal Feminino "Irmã Irma Zorni"	Yes	Yes	2014		Prison Unit		No
Campo Grande	Estab. Penal Feminino "Irmã Irma Zorni"	Yes	Yes	1000		Prison Unit		Does not know
Campo Grande	Estab. Penal Feminino "Irmã Irma Zorni"	No	Yes	1000		Prison Unit		Does not know
Campo Grande	Estab. Penal Feminino "Irmã Irma Zorni"	No	Yes	2015		Prison Unit		Does not know
Campo Grande	Estab. Penal Feminino "Irmã Irma Zorzi"	No	Yes	1000		Prison Unit		Does not know
Campo Grande		No	Yes	2015		Prison Unit		No
Campo Grande		Yes	Yes	2015		Others	Bus from Barretos/SP	Does not know
Campo Grande	Estab. Penal Feminino "Irmã Irma Zorni"	No	No		Lack of opportunity
Campo Grande	Estab. Penal Feminino "Irmã Irma Zorni"	Yes	Yes	2015		Others	Bus from Barretos/SP	Does not know
Campo Grande	Estab. Penal Feminino "Irmã Irma Zorni"	No	No		Others
Ponta Porã	Estab. Penal Feminino de Ponta Porã	Yes	No		Lack of opportunity
Ponta Porã	Estab. Penal Feminino de Ponta Porã	No	No		Does not know
Ponta Porã	Estab. Penal Feminino de Ponta Porã	No	No		Lack of opportunity
Ponta Porã	Estab. Penal Feminino de Ponta Porã	No	No		Lack of opportunity
Ponta Porã	Estab. Penal Feminino de Ponta Porã	No	No		Chosen Otto
Ponta Porã	Estab. Penal Feminino de Ponta Porã	Yes	No		Lack of opportunity
Ponta Porã	Estab. Penal Feminino de Ponta Porã	Yes	No		Lack of opportunity
Ponta Porã	Estab. Penal Feminino de Ponta Porã	Yes	No		Lack of opportunity
Ponta Porã	Estab. Penal Feminino de Ponta Porã	No	No		Impossible to take a specimen
Ponta Porã	Estab. Penal Feminino de Ponta Porã	No	No		Impossible to take a specimen
Ponta Porã	Estab. Penal Feminino de Ponta Porã	Yes	No		Lack of opportunity
Ponta Porã	Estab. Penal Feminino de Ponta Porã	No	No		Lack of opportunity
Ponta Porã	Estab. Penal Feminino de Ponta Porã	Yes	Yes	2014		Prison Unit		Yes	Yes	Yes	Medication	Prison Unit	Treatment completed
Ponta Porã	Estab. Penal Feminino de Ponta Porã	Does not remember	No		Lack of opportunity
Ponta Porã	Estab. Penal Feminino de Ponta Porã	No	No		Chosen Otto
Ponta Porã	Estab. Penal Feminino de Ponta Porã	No	No		Lack of opportunity
Ponta Porã	Estab. Penal Feminino de Ponta Porã	No	No		Lack of opportunity
Ponta Porã	Estab. Penal Feminino de Ponta Porã	No	No		Lack of opportunity
Ponta Porã	Estab. Penal Feminino de Ponta Porã	No	No		Lack of opportunity
Ponta Porã	Estab. Penal Feminino de Ponta Porã	Yes	No		Impossible to take a specimen
Ponta Porã	Estab. Penal Feminino de Ponta Porã	Yes	No		Chosen Otto
Ponta Porã	Estab. Penal Feminino de Ponta Porã	Yes	No		Lack of opportunity
Ponta Porã	Estab. Penal Feminino de Ponta Porã	No	No		Lack of opportunity
Ponta Porã	Estab. Penal Feminino de Ponta Porã	Yes	No		Lack of opportunity
Ponta Porã	Estab. Penal Feminino de Ponta Porã	No	No		Lack of opportunity
Ponta Porã	Estab. Penal Feminino de Ponta Porã	Yes	Yes	2015		Prison Unit		No
Ponta Porã	Estab. Penal Feminino de Ponta Porã	Yes	Yes	2015		Prison Unit		No
Ponta Porã	Estab. Penal Feminino de Ponta Porã	No	No		Chosen Otto
Ponta Porã	Estab. Penal Feminino de Ponta Porã	Yes	Yes	2015		Prison Unit		No
Ponta Porã	Estab. Penal Feminino de Ponta Porã	Yes	No		Lack of opportunity
Ponta Porã	Estab. Penal Feminino de Ponta Porã	No	No		Lack of opportunity
Ponta Porã	Estab. Penal Feminino de Ponta Porã	No	Yes	2015		Prison Unit		No
Ponta Porã	Estab. Penal Feminino de Ponta Porã	No	No		Lack of opportunity
Ponta Porã	Estab. Penal Feminino de Ponta Porã	Yes	No		Lack of opportunity
Ponta Porã	Estab. Penal Feminino de Ponta Porã	No	No		Lack of opportunity
Ponta Porã	Estab. Penal Feminino de Ponta Porã	Yes	No		Lack of opportunity
Ponta Porã	Estab. Penal Feminino de Ponta Porã	No	No		Lack of opportunity
Ponta Porã	Estab. Penal Feminino de Ponta Porã	No	Yes	2015		Prison Unit		No
Ponta Porã	Estab. Penal Feminino de Ponta Porã	No	No		Chosen Otto
Ponta Porã	Estab. Penal Feminino de Ponta Porã	Yes	No		Impossible to take a specimen
Ponta Porã	Estab. Penal Feminino de Ponta Porã	No	No		Chosen Otto
Ponta Porã	Estab. Penal Feminino de Ponta Porã	No	No		Lack of opportunity
Ponta Porã	Estab. Penal Feminino de Ponta Porã	No	No		Lack of opportunity
Ponta Porã	Estab. Penal Feminino de Ponta Porã	Yes	No		Lack of opportunity
Ponta Porã	Estab. Penal Feminino de Ponta Porã	No	Yes	2015		Prison Unit		No
Ponta Porã	Estab. Penal Feminino de Ponta Porã	No	No		Lack of opportunity
Ponta Porã	Estab. Penal Feminino de Ponta Porã	Yes	No		Does not know
Ponta Porã	Estab. Penal Feminino de Ponta Porã	No	No		Lack of opportunity
Ponta Porã	Estab. Penal Feminino de Ponta Porã	Yes	Yes	2015		Prison Unit		No
Ponta Porã	Estab. Penal Feminino de Ponta Porã	No	No		Lack of opportunity
Ponta Porã	Estab. Penal Feminino de Ponta Porã	Yes	No		Lack of opportunity
Ponta Porã	Estab. Penal Feminino de Ponta Porã	Yes	No		Lack of opportunity
Ponta Porã	Estab. Penal Feminino de Ponta Porã	Yes	Yes	2014		Prison Unit		No
Ponta Porã	Estab. Penal Feminino de Ponta Porã	Yes	No		Lack of opportunity
Ponta Porã	Estab. Penal Feminino de Ponta Porã	Yes	Yes	2015		Prison Unit		No
Ponta Porã	Estab. Penal Feminino de Ponta Porã	Yes	Yes	2015		Prison Unit		No
Ponta Porã	Estab. Penal Feminino de Ponta Porã	No	No		Lack of opportunity
Ponta Porã	Estab. Penal Feminino de Ponta Porã	No	No		Lack of opportunity
Ponta Porã	Estab. Penal Feminino de Ponta Porã	Yes	Yes	2014		Prison Unit		Yes	Does not know	No
Ponta Porã	Estab. Penal Feminino de Ponta Porã	No	No		Chosen Otto
Ponta Porã	Estab. Penal Feminino de Ponta Porã	Yes	Yes	2015		Prison Unit		No
Ponta Porã	Estab. Penal Feminino de Ponta Porã	Yes	No		Lack of opportunity
Ponta Porã	Estab. Penal Feminino de Ponta Porã	Yes	Yes	2015		Prison Unit		No
Ponta Porã	Estab. Penal Feminino de Ponta Porã	Yes	No		Impossible to take a specimen
Ponta Porã	Estab. Penal Feminino de Ponta Porã	Yes	Yes	2015		Prison Unit		No
Ponta Porã	Estab. Penal Feminino de Ponta Porã	No	No		Lack of opportunity
Ponta Porã	Estab. Penal Feminino de Ponta Porã	Yes	No		Impossible to take a specimen
Ponta Porã	Estab. Penal Feminino de Ponta Porã	Yes	Yes	2015		Prison Unit		No
Ponta Porã	Estab. Penal Feminino de Ponta Porã	Yes	Yes	2015		Prison Unit		No
Ponta Porã	Estab. Penal Feminino de Ponta Porã	Yes	No		Lack of opportunity
Ponta Porã	Estab. Penal Feminino de Ponta Porã	Yes	Yes	2015		Prison Unit		No
Ponta Porã	Estab. Penal Feminino de Ponta Porã	Yes	No		Lack of opportunity
Ponta Porã	Estab. Penal Feminino de Ponta Porã	Yes	No		Lack of opportunity
Ponta Porã	Estab. Penal Feminino de Ponta Porã	No	No		Lack of opportunity
Ponta Porã	Estab. Penal Feminino de Ponta Porã	Yes	No		Lack of opportunity
Ponta Porã	Estab. Penal Feminino de Ponta Porã	Yes	No		Chosen Otto
Ponta Porã	Estab. Penal Feminino de Ponta Porã	Yes	No		Chosen Otto
Corumbá	Estab. Penal Feminino de Corumbá - EPFC	No	Yes	2015		Prison Unit		Does not know
Corumbá	Estab. Penal Feminino de Corumbá - EPFC	Yes	No		Lack of opportunity
Corumbá	Estab. Penal Feminino de Corumbá - EPFC	Yes	No		Lack of opportunity
Corumbá	Estab. Penal Feminino de Corumbá - EPFC	Yes	No		Lack of opportunity
Corumbá	Estab. Penal Feminino de Corumbá - EPFC	No	No		Impossible to take a specimen
Corumbá	Estab. Penal Feminino de Corumbá - EPFC	No	No		Lack of opportunity
Corumbá	Estab. Penal Feminino de Corumbá - EPFC	No	Yes	2000		Prison Unit		Does not know
Corumbá	Estab. Penal Feminino de Corumbá - EPFC	Yes	Yes	2015		Prison Unit		No
Corumbá	Estab. Penal Feminino de Corumbá - EPFC	Yes	No		Chosen Otto
Corumbá	Estab. Penal Feminino de Corumbá - EPFC	No	No		Lack of opportunity
Corumbá	Estab. Penal Feminino de Corumbá - EPFC	Yes	Yes	2015		Prison Unit		Does not know
Corumbá	Estab. Penal Feminino de Corumbá - EPFC	No	No		Lack of opportunity
Corumbá	Estab. Penal Feminino de Corumbá - EPFC	No	No		Impossible to take a specimen
Corumbá	Estab. Penal Feminino de Corumbá - EPFC	Yes	No		Impossible to take a specimen
Corumbá	Estab. Penal Feminino de Corumbá - EPFC	No	No		Others
Corumbá	Estab. Penal Feminino de Corumbá - EPFC	No	No		Lack of opportunity
Corumbá	Estab. Penal Feminino de Corumbá - EPFC	Yes	No		Lack of opportunity
Corumbá	Estab. Penal Feminino de Corumbá - EPFC	Yes	No		Chosen Otto
Corumbá	Estab. Penal Feminino de Corumbá - EPFC	No	No		Impossible to take a specimen
Corumbá	Estab. Penal Feminino de Corumbá - EPFC	No	No		Impossible to take a specimen
Corumbá	Estab. Penal Feminino de Corumbá - EPFC	No	No		Lack of opportunity
Corumbá	Estab. Penal Feminino de Corumbá - EPFC	No	No		Does not know
Corumbá	Estab. Penal Feminino de Corumbá - EPFC	Yes	No		Lack of opportunity
Corumbá	Estab. Penal Feminino de Corumbá - EPFC	No	No		Chosen Otto
Corumbá	Estab. Penal Feminino de Corumbá - EPFC	Yes	No		Lack of opportunity
Corumbá	Estab. Penal Feminino de Corumbá - EPFC	Yes	No		Impossible to take a specimen
Corumbá	Estab. Penal Feminino de Corumbá - EPFC	No	No		Lack of opportunity
Corumbá	Estab. Penal Feminino de Corumbá - EPFC	No	No		Chosen Otto
Corumbá	Estab. Penal Feminino de Corumbá - EPFC	No	No		Chosen Otto
Corumbá	Estab. Penal Feminino de Corumbá - EPFC	Yes	No		Chosen Otto
Corumbá	Estab. Penal Feminino de Corumbá - EPFC	Yes	Yes	2015		Prison Unit		Does not know
Corumbá	Estab. Penal Feminino de Corumbá - EPFC	No	No		Lack of opportunity
Corumbá	Estab. Penal Feminino de Corumbá - EPFC	Yes	Yes	2015		Prison Unit		Does not know
Corumbá	Estab. Penal Feminino de Corumbá - EPFC	No	No		Chosen Otto
Corumbá	Estab. Penal Feminino de Corumbá - EPFC	Yes	No		Does not know
Corumbá	Estab. Penal Feminino de Corumbá - EPFC	No	No		Lack of opportunity
Corumbá	Estab. Penal Feminino de Corumbá - EPFC	No	No		Lack of opportunity
Corumbá	Estab. Penal Feminino de Corumbá - EPFC	Yes	No		Impossible to take a specimen
Corumbá	Estab. Penal Feminino de Corumbá - EPFC	Yes	Yes	2015		Prison Unit		Does not know
Corumbá	Estab. Penal Feminino de Corumbá - EPFC	Yes	No		Others
Corumbá	Estab. Penal Feminino de Corumbá - EPFC	Yes	Yes	2000		Prison Unit		No
Corumbá	Estab. Penal Feminino de Corumbá - EPFC	Yes	Yes	2015		Prison Unit		No
Corumbá	Estab. Penal Feminino de Corumbá - EPFC	Yes	Yes	2014		Prison Unit		Does not know
Corumbá	Estab. Penal Feminino de Corumbá - EPFC	Yes	No		Lack of opportunity
Corumbá	Estab. Penal Feminino de Corumbá - EPFC	Yes	Yes	2013		Prison Unit		Does not know
Corumbá	Estab. Penal Feminino de Corumbá - EPFC	Yes	No		Lack of opportunity
Corumbá	Estab. Penal Feminino de Corumbá - EPFC	Yes	Yes	2015		Prison Unit		Yes	Yes	Yes	Medication	Prison Unit	Treatment completed
Corumbá	Estab. Penal Feminino de Corumbá - EPFC	No	No		Does not know
Corumbá	Estab. Penal Feminino de Corumbá - EPFC	No	Yes	2015		Prison Unit		No
Corumbá	Estab. Penal Feminino de Corumbá - EPFC	No	No		Impossible to take a specimen
Corumbá	Estab. Penal Feminino de Corumbá - EPFC	No	No			Prison Unit		Does not know
Corumbá	Estab. Penal Feminino de Corumbá - EPFC	No	No		Lack of opportunity
Corumbá	Estab. Penal Feminino de Corumbá - EPFC	No	No		Lack of opportunity
Corumbá	Estab. Penal Feminino de Corumbá - EPFC	Yes	Yes	2014		Prison Unit		No
Corumbá	Estab. Penal Feminino de Corumbá - EPFC	Yes	Yes	2014		Prison Unit		No
Corumbá	Estab. Penal Feminino de Corumbá - EPFC	Yes	Yes	2015		Prison Unit		Does not know
Corumbá	Estab. Penal Feminino de Corumbá - EPFC	No	No		Impossible to take a specimen
Corumbá	Estab. Penal Feminino de Corumbá - EPFC	No	No		Lack of opportunity
Corumbá	Estab. Penal Feminino de Corumbá - EPFC	Yes	Yes	1000		Prison Unit		No
Corumbá	Estab. Penal Feminino de Corumbá - EPFC	Yes	No		Lack of opportunity
Corumbá	Estab. Penal Feminino de Corumbá - EPFC	No	No		Impossible to take a specimen
Corumbá	Estab. Penal Feminino de Corumbá - EPFC	Yes	Yes	2015		Prison Unit		No
Corumbá	Estab. Penal Feminino de Corumbá - EPFC	No	No		Others
Corumbá	Estab. Penal Feminino de Corumbá - EPFC	Yes	Yes	2015		Prison Unit		Yes	Yes	Yes	Did not answer	Prison Unit	Treatment not completed	Did not repeat the test
Corumbá	Estab. Penal Feminino de Corumbá - EPFC	Does not remember	Yes	2015		Prison Unit		No
Corumbá	Estab. Penal Feminino de Corumbá - EPFC	Yes	No		Others
Corumbá	Estab. Penal Feminino de Corumbá - EPFC	No	No		Lack of opportunity
Corumbá	Estab. Penal Feminino de Corumbá - EPFC	Yes	Yes	2015		Prison Unit		Does not know
Corumbá	Estab. Penal Feminino de Corumbá - EPFC	Yes	Yes	2015		Prison Unit		Does not know
Corumbá	Estab. Penal Feminino de Corumbá - EPFC	Does not remember	Yes	2015		Prison Unit		No
Corumbá	Estab. Penal Feminino de Corumbá - EPFC	Yes	Yes	2015		Prison Unit		Yes	Yes	Yes	Medication	Prison Unit	Treatment not completed	Lack of medication prescribed
Corumbá	Estab. Penal Feminino de Corumbá - EPFC	Yes	No		Chosen Otto
Corumbá	Estab. Penal Feminino de Corumbá - EPFC	Yes	Yes	2015		Prison Unit		Does not know
Corumbá	Estab. Penal Feminino de Corumbá - EPFC	No	No		Does not know
Corumbá	Estab. Penal Feminino de Corumbá - EPFC	Yes	Yes	2015		Prison Unit		No
Corumbá	Estab. Penal Feminino de Corumbá - EPFC	Yes	Yes	2015		Prison Unit		Does not know
Corumbá	Estab. Penal Feminino de Corumbá - EPFC	No	No		Chosen Otto
Corumbá	Estab. Penal Feminino de Corumbá - EPFC	Yes	Yes	2015		Prison Unit		Yes	Yes	Yes	Medication	Prison Unit	Treatment completed
Corumbá	Estab. Penal Feminino de Corumbá - EPFC	Yes	Yes	2015		Prison Unit		Does not know
Corumbá	Estab. Penal Feminino de Corumbá - EPFC	Yes	Yes	2015		Prison Unit		Does not know
Corumbá	Estab. Penal Feminino de Corumbá - EPFC	No	No		Lack of opportunity
Corumbá	Estab. Penal Feminino de Corumbá - EPFC	No	No		Lack of opportunity
Corumbá	Estab. Penal Feminino de Corumbá - EPFC	Yes	No		Lack of opportunity
Corumbá	Estab. Penal Feminino de Corumbá - EPFC	No	No		Lack of opportunity
Corumbá	Estab. Penal Feminino de Corumbá - EPFC	Yes	No		Others
Corumbá	Estab. Penal Feminino de Corumbá - EPFC	Yes	Yes	2015		Prison Unit		Yes	Yes	Yes	Medication	Prison Unit	Does not know responder
Corumbá	Estab. Penal Feminino de Corumbá - EPFC	No	No		Lack of opportunity
Corumbá	Estab. Penal Feminino de Corumbá - EPFC	No	No		Lack of opportunity
Corumbá	Estab. Penal Feminino de Corumbá - EPFC	No	No		Lack of opportunity
São Gabriel do Oeste	Estab. Penal Feminino de São Gabriel do Oeste	Yes	Yes	2016		Prison Unit		Does not know
São Gabriel do Oeste	Estab. Penal Feminino de São Gabriel do Oeste	Yes	Yes	2015		Prison Unit		Yes	Yes	Yes	Medication	Prison Unit	Treatment completed
São Gabriel do Oeste	Estab. Penal Feminino de São Gabriel do Oeste	No	Yes	2015		Prison Unit		Does not know
São Gabriel do Oeste	Estab. Penal Feminino de São Gabriel do Oeste	No	Yes	2015		Prison Unit		No
São Gabriel do Oeste	Estab. Penal Feminino de São Gabriel do Oeste	Yes	Yes	2015		Prison Unit		Yes	Yes	Yes	Medication	Prison Unit	Treatment completed
São Gabriel do Oeste	Estab. Penal Feminino de São Gabriel do Oeste	Yes	Yes	2015		Prison Unit		No
São Gabriel do Oeste	Estab. Penal Feminino de São Gabriel do Oeste	Yes	Yes	2016		Prison Unit		Does not know
São Gabriel do Oeste	Estab. Penal Feminino de São Gabriel do Oeste	Yes	Yes	2015		Prison Unit		No
São Gabriel do Oeste	Estab. Penal Feminino de São Gabriel do Oeste	Yes	Yes	2015		Prison Unit		No
São Gabriel do Oeste	Estab. Penal Feminino de São Gabriel do Oeste	No	Yes	2016		Prison Unit		No
São Gabriel do Oeste	Estab. Penal Feminino de São Gabriel do Oeste	Yes	Yes	2015		Prison Unit		No
São Gabriel do Oeste	Estab. Penal Feminino de São Gabriel do Oeste	No	No		Lack of opportunity
São Gabriel do Oeste	Estab. Penal Feminino de São Gabriel do Oeste	Yes	Yes	2015		Prison Unit		No
São Gabriel do Oeste	Estab. Penal Feminino de São Gabriel do Oeste	Yes	Yes	2015		Prison Unit		No
São Gabriel do Oeste	Estab. Penal Feminino de São Gabriel do Oeste	Yes	Yes	2015		Prison Unit		Does not know
São Gabriel do Oeste	Estab. Penal Feminino de São Gabriel do Oeste	Yes	Yes	2016		Prison Unit		Yes	Yes	Yes	Medication	Prison Unit	Treatment completed
São Gabriel do Oeste	Estab. Penal Feminino de São Gabriel do Oeste	Yes	Yes	2016		Prison Unit		Does not know
São Gabriel do Oeste	Estab. Penal Feminino de São Gabriel do Oeste	Yes	Yes	2016		Prison Unit		Does not know
São Gabriel do Oeste	Estab. Penal Feminino de São Gabriel do Oeste	Yes	No		Lack of opportunity
São Gabriel do Oeste	Estab. Penal Feminino de São Gabriel do Oeste	Yes	Yes	2016		Prison Unit		Does not know
São Gabriel do Oeste	Estab. Penal Feminino de São Gabriel do Oeste	No	No		Lack of opportunity
São Gabriel do Oeste	Estab. Penal Feminino de São Gabriel do Oeste	Yes	Yes	2015		Prison Unit		Does not know
São Gabriel do Oeste	Estab. Penal Feminino de São Gabriel do Oeste	Yes	No		Impossible to take a specimen
São Gabriel do Oeste	Estab. Penal Feminino de São Gabriel do Oeste	Yes	Yes	2016		Prison Unit		No
Três Lagoas	Estab. Penal Feminino de Três Lagoas	No	No		Lack of opportunity
Três Lagoas	Estab. Penal Feminino de Três Lagoas	Yes	Yes	2015		Prison Unit		Does not know
Três Lagoas	Estab. Penal Feminino de Três Lagoas	No	No		Lack of opportunity
Três Lagoas	Estab. Penal Feminino de Três Lagoas	Yes	Yes	2015		Prison Unit		Does not know
Três Lagoas	Estab. Penal Feminino de Três Lagoas	No	No		Lack of opportunity
Três Lagoas	Estab. Penal Feminino de Três Lagoas	Yes	Yes	2015		Prison Unit		No
Três Lagoas	Estab. Penal Feminino de Três Lagoas	Yes	Yes	2015		Prison Unit		No
Três Lagoas	Estab. Penal Feminino de Três Lagoas	No	Yes	2015		Prison Unit		No
Três Lagoas	Estab. Penal Feminino de Três Lagoas	Yes	Yes	2015		Prison Unit		No
Três Lagoas	Estab. Penal Feminino de Três Lagoas	No	Yes	2015		Prison Unit		Yes	Yes	Does not know
Três Lagoas	Estab. Penal Feminino de Três Lagoas	Yes	Yes	2015		Prison Unit		Does not know
Três Lagoas	Estab. Penal Feminino de Três Lagoas	Yes	Yes	2015		Prison Unit		No
Três Lagoas	Estab. Penal Feminino de Três Lagoas	Yes	Yes	2015		Prison Unit		Does not know
Três Lagoas	Estab. Penal Feminino de Três Lagoas	Yes	Yes	2015		Prison Unit		No
Três Lagoas	Estab. Penal Feminino de Três Lagoas	Yes	Yes	2015		Prison Unit		No
Três Lagoas	Estab. Penal Feminino de Três Lagoas	Does not remember	Yes	2015		Prison Unit		Yes	Yes	Yes	Medication	Prison Unit	Treatment completed
Três Lagoas	Estab. Penal Feminino de Três Lagoas	No	No		Lack of opportunity
Três Lagoas	Estab. Penal Feminino de Três Lagoas	Yes	Yes	2015		Prison Unit		Does not know
Três Lagoas	Estab. Penal Feminino de Três Lagoas	Yes	Yes	1000		Prison Unit		Does not know
Três Lagoas	Estab. Penal Feminino de Três Lagoas	Yes	Yes	1000		Prison Unit		No
Três Lagoas	Estab. Penal Feminino de Três Lagoas	Yes	Yes	2015		Prison Unit		No
Três Lagoas	Estab. Penal Feminino de Três Lagoas	Yes	No		Chosen Otto
Três Lagoas	Estab. Penal Feminino de Três Lagoas	Yes	No		Others
Três Lagoas	Estab. Penal Feminino de Três Lagoas	Yes	Yes	2015		Prison Unit		No
Três Lagoas	Estab. Penal Feminino de Três Lagoas	No	No		Lack of opportunity
Três Lagoas	Estab. Penal Feminino de Três Lagoas	No	No		Does not know
Três Lagoas	Estab. Penal Feminino de Três Lagoas	No	No		Others
Três Lagoas	Estab. Penal Feminino de Três Lagoas	No	No		Lack of opportunity
Três Lagoas	Estab. Penal Feminino de Três Lagoas	Yes	No		Lack of opportunity
Três Lagoas	Estab. Penal Feminino de Três Lagoas	Yes	Yes	2015		Prison Unit		Does not know
Três Lagoas	Estab. Penal Feminino de Três Lagoas	No	No		Lack of opportunity
Três Lagoas	Estab. Penal Feminino de Três Lagoas	No	No		Chosen Otto
Três Lagoas	Estab. Penal Feminino de Três Lagoas	Yes	Yes	2015		Prison Unit		No
Três Lagoas	Estab. Penal Feminino de Três Lagoas	Yes	Yes	2015		Prison Unit		Does not know
Três Lagoas	Estab. Penal Feminino de Três Lagoas	No	Yes	2015		Prison Unit		No
Três Lagoas	Estab. Penal Feminino de Três Lagoas	No	No		Lack of opportunity
Três Lagoas	Estab. Penal Feminino de Três Lagoas	Does not remember	No		Chosen Otto
Três Lagoas	Estab. Penal Feminino de Três Lagoas	No	No		Lack of opportunity
Três Lagoas	Estab. Penal Feminino de Três Lagoas	Yes	Yes	2015		Prison Unit		No
Três Lagoas	Estab. Penal Feminino de Três Lagoas	Yes	Yes	2015		Prison Unit		No
Três Lagoas	Estab. Penal Feminino de Três Lagoas	No	No		Lack of opportunity
Três Lagoas	Estab. Penal Feminino de Três Lagoas	No	Yes	2015		Prison Unit		No
Três Lagoas	Estab. Penal Feminino de Três Lagoas	No	No		Does not know
Três Lagoas	Estab. Penal Feminino de Três Lagoas	Yes	No		Does not know
Três Lagoas	Estab. Penal Feminino de Três Lagoas	No	No		Lack of opportunity
Três Lagoas	Estab. Penal Feminino de Três Lagoas	Yes	No		Others
Três Lagoas	Estab. Penal Feminino de Três Lagoas	No	No		Chosen Otto
Três Lagoas	Estab. Penal Feminino de Três Lagoas	Yes	Yes	2015		Prison Unit		No
Três Lagoas	Estab. Penal Feminino de Três Lagoas	No	No		Lack of opportunity
Três Lagoas	Estab. Penal Feminino de Três Lagoas	Yes	No		Lack of opportunity
Três Lagoas	Estab. Penal Feminino de Três Lagoas	No	No		Lack of opportunity
Três Lagoas	Estab. Penal Feminino de Três Lagoas	No	Yes	2015		Prison Unit		No
Três Lagoas	Estab. Penal Feminino de Três Lagoas	Yes	Yes	2014		Prison Unit		No
Três Lagoas	Estab. Penal Feminino de Três Lagoas	Yes	Yes	2015		Prison Unit		No
Três Lagoas	Estab. Penal Feminino de Três Lagoas	Yes	Yes	2015		Prison Unit		No
Três Lagoas	Estab. Penal Feminino de Três Lagoas	No	No		Chosen Otto
Três Lagoas	Estab. Penal Feminino de Três Lagoas	Yes	Yes	2015		Prison Unit		No
Três Lagoas	Estab. Penal Feminino de Três Lagoas	No	Yes	2015		Prison Unit		No
Três Lagoas	Estab. Penal Feminino de Três Lagoas	No	No		Lack of opportunity
Três Lagoas	Estab. Penal Feminino de Três Lagoas	Yes	Yes	2015		Prison Unit		Does not know
Três Lagoas	Estab. Penal Feminino de Três Lagoas	No	No		Lack of opportunity
Três Lagoas	Estab. Penal Feminino de Três Lagoas	No	Yes	2015		Prison Unit		No
Três Lagoas	Estab. Penal Feminino de Três Lagoas	No	No		Lack of opportunity
Três Lagoas	Estab. Penal Feminino de Três Lagoas	No	No		Lack of opportunity
Três Lagoas	Estab. Penal Feminino de Três Lagoas	Yes	Yes	2015		Prison Unit		No
Três Lagoas	Estab. Penal Feminino de Três Lagoas	No	No		Chosen Otto
Três Lagoas	Estab. Penal Feminino de Três Lagoas	No	No		Lack of opportunity
Três Lagoas	Estab. Penal Feminino de Três Lagoas	Yes	No		Chosen Otto
Três Lagoas	Estab. Penal Feminino de Três Lagoas	Yes	Yes	2015		Prison Unit		No
Três Lagoas	Estab. Penal Feminino de Três Lagoas	No	No		Lack of opportunity
Três Lagoas	Estab. Penal Feminino de Três Lagoas	No	No		Chosen Otto
Três Lagoas	Estab. Penal Feminino de Três Lagoas	Yes	Yes	2015		Prison Unit		Does not know
Três Lagoas	Estab. Penal Feminino de Três Lagoas	No	No		Lack of opportunity
Três Lagoas	Estab. Penal Feminino de Três Lagoas	Yes	Yes	2015		Prison Unit		Does not know
Três Lagoas	Estab. Penal Feminino de Três Lagoas	No	No		Lack of opportunity
Três Lagoas	Estab. Penal Feminino de Três Lagoas	Yes	No		Lack of opportunity
Rio Brilhante	Estab. Penal Feminino de Rio Brilhante	No	Yes	2016		Prison Unit		Does not know
Rio Brilhante	Estab. Penal Feminino de Rio Brilhante	Yes	Yes	2016		Prison Unit		Does not know
Rio Brilhante	Estab. Penal Feminino de Rio Brilhante	No	Yes	2016		Prison Unit		Does not know
Rio Brilhante	Estab. Penal Feminino de Rio Brilhante	Does not remember	Yes	2016		Prison Unit		Does not know
Rio Brilhante	Estab. Penal Feminino de Rio Brilhante	No	Yes	2016		Prison Unit		Does not know
Rio Brilhante	Estab. Penal Feminino de Rio Brilhante	Yes	Yes	2016		Prison Unit		Does not know
Rio Brilhante	Estab. Penal Feminino de Rio Brilhante	No	Yes	2016		Prison Unit		Does not know
Rio Brilhante	Estab. Penal Feminino de Rio Brilhante	Yes	No		Impossible to take a specimen
Rio Brilhante	Estab. Penal Feminino de Rio Brilhante	Yes	Yes	2016		Prison Unit		Does not know
Rio Brilhante	Estab. Penal Feminino de Rio Brilhante	No	Yes	1000		Prison Unit		No
Rio Brilhante	Estab. Penal Feminino de Rio Brilhante	Yes	Yes	2015		Prison Unit		Yes	Yes	Yes	Cauterization	Health unit	Treatment on going
Rio Brilhante	Estab. Penal Feminino de Rio Brilhante	Yes	Yes	2016		Prison Unit		Does not know
Rio Brilhante	Estab. Penal Feminino de Rio Brilhante	Yes	Yes	2016		Prison Unit		Does not know
Rio Brilhante	Estab. Penal Feminino de Rio Brilhante	No	Yes	2016		Prison Unit		Does not know
Rio Brilhante	Estab. Penal Feminino de Rio Brilhante	No	No		Impossible to take a specimen
Rio Brilhante	Estab. Penal Feminino de Rio Brilhante	Yes	Yes	2016		Prison Unit		Does not know
Rio Brilhante	Estab. Penal Feminino de Rio Brilhante	Yes	Yes	2016		Prison Unit		Does not know
Rio Brilhante	Estab. Penal Feminino de Rio Brilhante	Yes	Yes	2015		Prison Unit		No
Rio Brilhante	Estab. Penal Feminino de Rio Brilhante	Yes	Yes	2015		Prison Unit		Yes	Yes	Yes	Medication	Prison Unit	Treatment not completed	By choice
Rio Brilhante	Estab. Penal Feminino de Rio Brilhante	Yes	Yes	2016		Prison Unit		Does not know
Rio Brilhante	Estab. Penal Feminino de Rio Brilhante	No	Yes	2015		Prison Unit		No
Rio Brilhante	Estab. Penal Feminino de Rio Brilhante	No	Yes	2016		Prison Unit		Does not know
Rio Brilhante	Estab. Penal Feminino de Rio Brilhante	Yes	Yes	2015		Prison Unit		Yes	Yes	Yes	Medication	Prison Unit	Treatment completed
Rio Brilhante	Estab. Penal Feminino de Rio Brilhante	Yes	Yes	2016		Prison Unit		Does not know
Rio Brilhante	Estab. Penal Feminino de Rio Brilhante	Yes	Yes	2016		Prison Unit		Does not know
Rio Brilhante	Estab. Penal Feminino de Rio Brilhante	Yes	Yes	2016		Prison Unit		Does not know
Rio Brilhante	Estab. Penal Feminino de Rio Brilhante	No	Yes	2016		Prison Unit		Does not know
Rio Brilhante	Estab. Penal Feminino de Rio Brilhante	No	Yes	2015		Prison Unit		Yes	Yes	Yes	Medication	Prison Unit	Treatment completed
Rio Brilhante	Estab. Penal Feminino de Rio Brilhante	Yes	Yes	2016		Prison Unit		Does not know
Rio Brilhante	Estab. Penal Feminino de Rio Brilhante	No	Yes	2016		Prison Unit		Does not know
Rio Brilhante	Estab. Penal Feminino de Rio Brilhante	No	Yes	2016		Prison Unit		No
Rio Brilhante	Estab. Penal Feminino de Rio Brilhante	No	Yes	2016		Prison Unit		Does not know
Rio Brilhante	Estab. Penal Feminino de Rio Brilhante	Yes	No		Lack of opportunity
Rio Brilhante	Estab. Penal Feminino de Rio Brilhante	Does not remember	Yes	2016		Prison Unit		Does not know
Rio Brilhante	Estab. Penal Feminino de Rio Brilhante	Yes	Yes	2016		Prison Unit		Does not know
Rio Brilhante	Estab. Penal Feminino de Rio Brilhante	Yes	Yes	2016		Prison Unit		Does not know
Rio Brilhante	Estab. Penal Feminino de Rio Brilhante	No	Yes	1000		Prison Unit		Does not know
Rio Brilhante	Estab. Penal Feminino de Rio Brilhante	Yes	Yes	2016		Prison Unit		Does not know
Rio Brilhante	Estab. Penal Feminino de Rio Brilhante	Yes	Yes	2016		Prison Unit		Does not know
Rio Brilhante	Estab. Penal Feminino de Rio Brilhante	Yes	Yes	2016		Prison Unit		Does not know
Rio Brilhante	Estab. Penal Feminino de Rio Brilhante	No	Yes	2016		Prison Unit		Does not know
Rio Brilhante	Estab. Penal Feminino de Rio Brilhante	Does not remember	Yes	2016		Prison Unit		Does not know
Rio Brilhante	Estab. Penal Feminino de Rio Brilhante	Yes	No		Lack of opportunity
Rio Brilhante	Estab. Penal Feminino de Rio Brilhante	Yes	Yes	2016		Prison Unit		Does not know
Rio Brilhante	Estab. Penal Feminino de Rio Brilhante	No	Yes	2016		Prison Unit		Does not know
Rio Brilhante	Estab. Penal Feminino de Rio Brilhante	No	Yes	2016		Prison Unit		Does not know
Jateí	Estab. Penal Feminino Luiz Pereira da Silva	No	No		Lack of opportunity
Jateí	Estab. Penal Feminino Luiz Pereira da Silva	Yes	Yes	2015		Prison Unit		No
Jateí	Estab. Penal Feminino Luiz Pereira da Silva	Yes	Yes	2015		Prison Unit		No
Jateí	Estab. Penal Feminino Luiz Pereira da Silva	Yes	Yes	2015		Prison Unit		No
Jateí	Estab. Penal Feminino Luiz Pereira da Silva	Yes	No		Chosen Otto
Jateí	Estab. Penal Feminino Luiz Pereira da Silva	Yes	No		Does not know
Jateí	Estab. Penal Feminino Luiz Pereira da Silva	Yes	Yes	2015		Prison Unit		Does not know
Jateí	Estab. Penal Feminino Luiz Pereira da Silva	Yes	Yes	2015		Prison Unit		No
Jateí	Estab. Penal Feminino Luiz Pereira da Silva	Yes	Yes	2016		Prison Unit		Does not know
Jateí	Estab. Penal Feminino Luiz Pereira da Silva	Yes	Yes	2015		Prison Unit		Yes	Yes	Yes	Medication	Prison Unit	Treatment not completed	Did not repeat the test
Jateí	Estab. Penal Feminino Luiz Pereira da Silva	Yes	Yes	2015		Prison Unit		Does not know
Jateí	Estab. Penal Feminino Luiz Pereira da Silva	Yes	Yes	2015		Prison Unit		No
Jateí	Estab. Penal Feminino Luiz Pereira da Silva	No	No		Does not know
Jateí	Estab. Penal Feminino Luiz Pereira da Silva	No	No		Chosen Otto
Jateí	Estab. Penal Feminino Luiz Pereira da Silva	No	Yes	2015		Prison Unit		Does not know
Jateí	Estab. Penal Feminino Luiz Pereira da Silva	Yes	No		Impossible to take a specimen
Jateí	Estab. Penal Feminino Luiz Pereira da Silva	Yes	Yes	2015		Prison Unit		No
Jateí	Estab. Penal Feminino Luiz Pereira da Silva	Yes	Yes	2016		Prison Unit		Does not know
Jateí	Estab. Penal Feminino Luiz Pereira da Silva	Yes	Yes	2015		Prison Unit		Does not know
Jateí	Estab. Penal Feminino Luiz Pereira da Silva	Yes	No		Chosen Otto
Jateí	Estab. Penal Feminino Luiz Pereira da Silva	Yes	Yes	2015		Prison Unit		Does not know
Jateí	Estab. Penal Feminino Luiz Pereira da Silva	Yes	Yes	2016		Prison Unit		No
Jateí	Estab. Penal Feminino Luiz Pereira da Silva	No	No		Others
Jateí	Estab. Penal Feminino Luiz Pereira da Silva	No	No		Others
Jateí	Estab. Penal Feminino Luiz Pereira da Silva	Yes	Yes	2015		Prison Unit		No
Jateí	Estab. Penal Feminino Luiz Pereira da Silva	Yes	Yes	2016		Prison Unit		Does not know
Jateí	Estab. Penal Feminino Luiz Pereira da Silva	No	No		Lack of opportunity
Jateí	Estab. Penal Feminino Luiz Pereira da Silva	No	No		Impossible to take a specimen
Três Lagoas	Estab. Penal Feminino de Três Lagoas	Yes	No		Others
Jateí	Estab. Penal Feminino Luiz Pereira da Silva	Yes	Yes	2016		Prison Unit		No
Jateí	Estab. Penal Feminino Luiz Pereira da Silva	No	No		Lack of opportunity
Jateí	Estab. Penal Feminino Luiz Pereira da Silva	No	No		Others
Jateí	Estab. Penal Feminino Luiz Pereira da Silva	Yes	Yes	2016		Prison Unit		Does not know
Jateí	Estab. Penal Feminino Luiz Pereira da Silva	No	No		Lack of opportunity
Jateí	Estab. Penal Feminino Luiz Pereira da Silva	Yes	Yes	2015		Prison Unit		Does not know
Jateí	Estab. Penal Feminino Luiz Pereira da Silva	Yes	No		Chosen Otto
Jateí	Estab. Penal Feminino Luiz Pereira da Silva	Yes	Yes	2016		Prison Unit		No
Jateí	Estab. Penal Feminino Luiz Pereira da Silva	Yes	Yes	2015		Prison Unit		Does not know
Jateí	Estab. Penal Feminino Luiz Pereira da Silva	No	Yes	2015		Prison Unit		Does not know
Jateí	Estab. Penal Feminino Luiz Pereira da Silva	No	Yes	2013		Prison Unit		No
