# Supplementary material for: Screening for cervical cancer in imprisoned women in Brazil
Source: PLoS One. 2017 Dec 18;12(12):e0187873. doi: 10.1371/journal.pone.0187873 (PMC5734681; doi:10.1371/journal.pone.0187873)
Supplement: S4 File — (XLSX) [file pone.0187873.s004.xlsx]

## Sheet: cnsProntuario
Number	Municipality	Prison Unit	Age	Collected in the prison	Year of the oncotic colpocytology examination	Place where the collection was made	Place where the collection was made(OTHER)	Register of oncotic colpocytology examination	Within the limits of normality in the material examined	Atypical squamous cells of undetermined significance (ACU-US)	Place where the Oncotic colpocytology examination (ACU-US) was made	Other Place where the Oncotic colpocytology examination (ACU-US) was made	ASC-H	Place where the Oncotic colpocytology examination (ASC-H) was made	Place where the Oncotic colpocytology examination (ASC-H) (OTHER)	Atypical glandular cells of undetermined significance, possibly non-neoplastic or when high-grade intraepitheliallesion cannot be excluded (AGS)	Place where the Oncotic colpocytology examination (AGS) was made	Other Place where the Oncotic colpocytology examination (AGS) was made	Atypical cells of indefinite origin	Place where the Oncotic colpocytology examination Atypical cells of indefinite origin was made	ExameColpocitologiaOncoticaRealizado4OrigemIndefinidaOutro	Other Place where the Oncotic colpocytology examination Atypical cells of indefinite origin was made	LSIL - Low gradesquamous intraepithelial lesion	Place where the Oncotic colpodytology examination	Other information about the Oncotic colpocytology examination Low-gradesquamous intraepithelial lesion was made (LSIL)	HSIL- High-grade intraepithelial lesion	Place where the Oncotic colpocytology examinationHSIL- High-grade intraepithelial lesion (HGIL) was made	Other information about the Oncotic colpocytology examinationHSIL- High-grade intraepithelial lesion (HGIL) was made	High-grade intraepithelial lesion not being able to exclude microinvasion or invasive squamous cell carcinoma or clinical suspicion of invasion	Informations about the place where the High-grade intraepithelial lesion not being able to exclude microinvasion or invasive squamous cell carcinoma or clinical suspicion of invasion exam	Other information about the High-grade intraepithelial lesion not being able to exclude microinvasion or invasive squamous cell carcinoma or clinical suspicion of invasion exam	Adenocarcinoma in situ (AIS) and invasive	Information about the place where the Adenocarcinoma in situ (AIS) and invasive exam was made	Other information about the Adenocarcinoma in situ (AIS) and invasive exam	Treatment	Referral	Referral to what level of attention	Team received information	Colposcopy	Biopsy	Conization	Exercise of Transformation Zone (EZT)	Hysterectomy	Forwarding to the tertiary unit	Others	Other conduits	Treatment status
PP-01	Ponta Porã	Estab. Penal Feminino de Ponta Porã	23	No record information	No record information	No record information		No	No record information	No record information			No record Information			No record information			No record information				No record information			No record information			No record information			No record information			No record information	No record information	No record information	No record information	No record	No record	No record	No record	No record	No record	No record		No record information
PP-02	Ponta Porã	Estab. Penal Feminino de Ponta Porã	19	No record information	No record information	No record information		No	No record information	No record information			No record Information			No record information			No record information				No record information			No record information			No record information			No record information			No record information	No record information	No record information	No record information	No record	No record	No record	No record	No record	No record	No record		No record information
PP-03	Ponta Porã	Estab. Penal Feminino de Ponta Porã	24	No record information	No record information	No record information		No	No record information	No record information			No record Information			No record information			No record information				No record information			No record information			No record information			No record information			No record information	No record information	No record information	No record information	No record	No record	No record	No record	No record	No record	No record		No record information
PP-04	Ponta Porã	Estab. Penal Feminino de Ponta Porã	34	No record information	No record information	No record information		No	No record information	No record information			No record Information			No record information			No record information				No record information			No record information			No record information			No record information			No record information	No record information	No record information	No record information	No record	No record	No record	No record	No record	No record	No record		No record information
PP-05	Ponta Porã	Estab. Penal Feminino de Ponta Porã	37	No record information	No record information	No record information		No	No record information	No record information			No record Information			No record information			No record information				No record information			No record information			No record information			No record information			No record information	No record information	No record information	No record information	No record	No record	No record	No record	No record	No record	No record		No record information
PP-06	Ponta Porã	Estab. Penal Feminino de Ponta Porã	22	No record information	No record information	No record information		No	No record information	No record information			No record Information			No record information			No record information				No record information			No record information			No record information			No record information			No record information	No record information	No record information	No record information	No record	No record	No record	No record	No record	No record	No record		No record information
PP-07	Ponta Porã	Estab. Penal Feminino de Ponta Porã	29	No record information	No record information	No record information		No	No record information	No record information			No record Information			No record information			No record information				No record information			No record information			No record information			No record information			No record information	No record information	No record information	No record information	No record	No record	No record	No record	No record	No record	No record		No record information
PP-08	Ponta Porã	Estab. Penal Feminino de Ponta Porã	27	No record information	No record information	No record information		No	No record information	No record information			No record Information			No record information			No record information				No record information			No record information			No record information			No record information			No record information	No record information	No record information	No record information	No record	No record	No record	No record	No record	No record	No record		No record information
PP-09	Ponta Porã	Estab. Penal Feminino de Ponta Porã	19	No record information	No record information	No record information		No	No record information	No record information			No record Information			No record information			No record information				No record information			No record information			No record information			No record information			No record information	No record information	No record information	No record information	No record	No record	No record	No record	No record	No record	No record		No record information
PP-10	Ponta Porã	Estab. Penal Feminino de Ponta Porã	22	No record information	No record information	No record information		No	No record information	No record information			No record Information			No record information			No record information				No record information			No record information			No record information			No record information			No record information	No record information	No record information	No record information	No record	No record	No record	No record	No record	No record	No record		No record information
PP-11	Ponta Porã	Estab. Penal Feminino de Ponta Porã	23	No record information	No record information	No record information		No	No record information	No record information			No record Information			No record information			No record information				No record information			No record information			No record information			No record information			No record information	No record information	No record information	No record information	No record	No record	No record	No record	No record	No record	No record		No record information
PP-12	Ponta Porã	Estab. Penal Feminino de Ponta Porã	19	No record information	No record information	No record information		No	No record information	No record information			No record Information			No record information			No record information				No record information			No record information			No record information			No record information			No record information	No record information	No record information	No record information	No record	No record	No record	No record	No record	No record	No record		No record information
PP-13	Ponta Porã	Estab. Penal Feminino de Ponta Porã	32	Yes	2014	Prison unit		Yes	Yes
PP-14	Ponta Porã	Estab. Penal Feminino de Ponta Porã	21	No record information	No record information	No record information		No	No record information	No record information			No record Information			No record information			No record information				No record information			No record information			No record information			No record information			No record information	No record information	No record information	No record information	No record	No record	No record	No record	No record	No record	No record		No record information
PP-15	Ponta Porã	Estab. Penal Feminino de Ponta Porã	26	No record information	No record information	No record information		No	No record information	No record information			No record Information			No record information			No record information				No record information			No record information			No record information			No record information			No record information	No record information	No record information	No record information	No record	No record	No record	No record	No record	No record	No record		No record information
PP-16	Ponta Porã	Estab. Penal Feminino de Ponta Porã	65	No record information	No record information	No record information		No	No record information	No record information			No record Information			No record information			No record information				No record information			No record information			No record information			No record information			No record information	No record information	No record information	No record information	No record	No record	No record	No record	No record	No record	No record		No record information
PP-17	Ponta Porã	Estab. Penal Feminino de Ponta Porã	18	No record information	No record information	No record information		No	No record information	No record information			No record Information			No record information			No record information				No record information			No record information			No record information			No record information			No record information	No record information	No record information	No record information	No record	No record	No record	No record	No record	No record	No record		No record information
PP-19	Ponta Porã	Estab. Penal Feminino de Ponta Porã	19	No record information	No record information	No record information		No	No record information	No record information			No record Information			No record information			No record information				No record information			No record information			No record information			No record information			No record information	No record information	No record information	No record information	No record	No record	No record	No record	No record	No record	No record		No record information
PP-20	Ponta Porã	Estab. Penal Feminino de Ponta Porã	32	No record information	No record information	No record information		No	No record information	No record information			No record Information			No record information			No record information				No record information			No record information			No record information			No record information			No record information	No record information	No record information	No record information	No record	No record	No record	No record	No record	No record	No record		No record information
PP-21	Ponta Porã	Estab. Penal Feminino de Ponta Porã	28	No record information	No record information	No record information		No	No record information	No record information			No record Information			No record information			No record information				No record information			No record information			No record information			No record information			No record information	No record information	No record information	No record information	No record	No record	No record	No record	No record	No record	No record		No record information
PP-22	Ponta Porã	Estab. Penal Feminino de Ponta Porã	31	No
PP-23	Ponta Porã	Estab. Penal Feminino de Ponta Porã	47	No record information	No record information	No record information		No	No record information	No record information			No record Information			No record information			No record information				No record information			No record information			No record information			No record information			No record information	No record information	No record information	No record information	No record	No record	No record	No record	No record	No record	No record		No record information
PP-24	Ponta Porã	Estab. Penal Feminino de Ponta Porã	25	No record information	No record information	No record information		No	No record information	No record information			No record Information			No record information			No record information				No record information			No record information			No record information			No record information			No record information	No record information	No record information	No record information	No record	No record	No record	No record	No record	No record	No record		No record information
PP-25	Ponta Porã	Estab. Penal Feminino de Ponta Porã	30	No record information	No record information	No record information		No	No record information	No record information			No record Information			No record information			No record information				No record information			No record information			No record information			No record information			No record information	No record information	No record information	No record information	No record	No record	No record	No record	No record	No record	No record		No record information
PP-26	Ponta Porã	Estab. Penal Feminino de Ponta Porã	33	No record information	No record information	No record information		No	No record information	No record information			No record Information			No record information			No record information				No record information			No record information			No record information			No record information			No record information	No record information	No record information	No record information	No record	No record	No record	No record	No record	No record	No record		No record information
PP-27	Ponta Porã	Estab. Penal Feminino de Ponta Porã	47	Yes	2015	Prison unit		Yes	Yes
PP-28	Ponta Porã	Estab. Penal Feminino de Ponta Porã	28	Yes	2015	Prison Unit		Yes	Yes
PP-29	Ponta Porã	Estab. Penal Feminino de Ponta Porã	20	No record information	No record information	No record information		No	No record information	No record information			No record Information			No record information			No record information				No record information			No record information			No record information			No record information			No record information	No record information	No record information	No record information	No record	No record	No record	No record	No record	No record	No record		No record information
PP-30	Ponta Porã	Estab. Penal Feminino de Ponta Porã	22	No record information	No record information	No record information		No	No record information	No record information			No record Information			No record information			No record information				No record information			No record information			No record information			No record information			No record information	No record information	No record information	No record information	No record	No record	No record	No record	No record	No record	No record		No record information
PP-31	Ponta Porã	Estab. Penal Feminino de Ponta Porã	21	No record information	No record information	No record information		No	No record information	No record information			No record Information			No record information			No record information				No record information			No record information			No record information			No record information			No record information	No record information	No record information	No record information	No record	No record	No record	No record	No record	No record	No record		No record information
PP-32	Ponta Porã	Estab. Penal Feminino de Ponta Porã	24	No record information	No record information	No record information		No	No record information	No record information			No record Information			No record information			No record information				No record information			No record information			No record information			No record information			No record information	No record information	No record information	No record information	No record	No record	No record	No record	No record	No record	No record		No record information
PP-33	Ponta Porã	Estab. Penal Feminino de Ponta Porã	18	Yes	2015	Prison unit			Yes
PP-34	Ponta Porã	Estab. Penal Feminino de Ponta Porã	19	No record information	No record information	No record information		No	No record information	No record information			No record Information			No record information			No record information				No record information			No record information			No record information			No record information			No record information	No record information	No record information	No record information	No record	No record	No record	No record	No record	No record	No record		No record information
PP-35	Ponta Porã	Estab. Penal Feminino de Ponta Porã	21	No record information	No record information	No record information		No	No record information	No record information			No record Information			No record information			No record information				No record information			No record information			No record information			No record information			No record information	No record information	No record information	No record information	No record	No record	No record	No record	No record	No record	No record		No record information
PP-36	Ponta Porã	Estab. Penal Feminino de Ponta Porã	43	No record information	No record information	No record information		No	No record information	No record information			No record Information			No record information			No record information				No record information			No record information			No record information			No record information			No record information	No record information	No record information	No record information	No record	No record	No record	No record	No record	No record	No record		No record information
PP-37	Ponta Porã	Estab. Penal Feminino de Ponta Porã	26	No record information	No record information	No record information		No	No record information	No record information			No record Information			No record information			No record information				No record information			No record information			No record information			No record information			No record information	No record information	No record information	No record information	No record	No record	No record	No record	No record	No record	No record		No record information
PP-38	Ponta Porã	Estab. Penal Feminino de Ponta Porã	51	No record information	No record information	No record information		No	No record information	No record information			No record Information			No record information			No record information				No record information			No record information			No record information			No record information			No record information	No record information	No record information	No record information	No record	No record	No record	No record	No record	No record	No record		No record information
PP-39	Ponta Porã	Estab. Penal Feminino de Ponta Porã	32	Yes	2015	Prison unit		Yes	Yes
PP-40	Ponta Porã	Estab. Penal Feminino de Ponta Porã	33	No record information	No record information	No record information		No	No record information	No record information			No record Information			No record information			No record information				No record information			No record information			No record information			No record information			No record information	No record information	No record information	No record information	No record	No record	No record	No record	No record	No record	No record		No record information
PP-41	Ponta Porã	Estab. Penal Feminino de Ponta Porã	26	No record information	No record information	No record information		No	No record information	No record information			No record Information			No record information			No record information				No record information			No record information			No record information			No record information			No record information	No record information	No record information	No record information	No record	No record	No record	No record	No record	No record	No record		No record information
PP-42	Ponta Porã	Estab. Penal Feminino de Ponta Porã	21	No record information	No record information	No record information		No	No record information	No record information			No record Information			No record information			No record information				No record information			No record information			No record information			No record information			No record information	No record information	No record information	No record information	No record	No record	No record	No record	No record	No record	No record		No record information
PP-43	Ponta Porã	Estab. Penal Feminino de Ponta Porã	31	No record information	No record information	No record information		No	No record information	No record information			No record Information			No record information			No record information				No record information			No record information			No record information			No record information			No record information	No record information	No record information	No record information	No record	No record	No record	No record	No record	No record	No record		No record information
PP-44	Ponta Porã	Estab. Penal Feminino de Ponta Porã	22	No record information	No record information	No record information		No	No record information	No record information			No record Information			No record information			No record information				No record information			No record information			No record information			No record information			No record information	No record information	No record information	No record information	No record	No record	No record	No record	No record	No record	No record		No record information
PP-45	Ponta Porã	Estab. Penal Feminino de Ponta Porã	41	No record information	No record information	No record information		No	No record information	No record information			No record Information			No record information			No record information				No record information			No record information			No record information			No record information			No record information	No record information	No record information	No record information	No record	No record	No record	No record	No record	No record	No record		No record information
PP-46	Ponta Porã	Estab. Penal Feminino de Ponta Porã	23	Yes	2015	Prison unit		Yes	Yes
PP-47	Ponta Porã	Estab. Penal Feminino de Ponta Porã	32	No record information	No record information	No record information		No	No record information	No record information			No record Information			No record information			No record information				No record information			No record information			No record information			No record information			No record information	No record information	No record information	No record information	No record	No record	No record	No record	No record	No record	No record		No record information
PP-48	Ponta Porã	Estab. Penal Feminino de Ponta Porã	44	No record information	No record information	No record information		No	No record information	No record information			No record Information			No record information			No record information				No record information			No record information			No record information			No record information			No record information	No record information	No record information	No record information	No record	No record	No record	No record	No record	No record	No record		No record information
PP-49	Ponta Porã	Estab. Penal Feminino de Ponta Porã	22	No record information	No record information	No record information		No	No record information	No record information			No record Information			No record information			No record information				No record information			No record information			No record information			No record information			No record information	No record information	No record information	No record information	No record	No record	No record	No record	No record	No record	No record		No record information
PP-50	Ponta Porã	Estab. Penal Feminino de Ponta Porã	38	Yes	2015	Prison unit		Yes	Yes
PP-51	Ponta Porã	Estab. Penal Feminino de Ponta Porã	30	No record information	No record information	No record information		No	No record information	No record information			No record Information			No record information			No record information				No record information			No record information			No record information			No record information			No record information	No record information	No record information	No record information	No record	No record	No record	No record	No record	No record	No record		No record information
PP-52	Ponta Porã	Estab. Penal Feminino de Ponta Porã	25	No record information	No record information	No record information		No	No record information	No record information			No record Information			No record information			No record information				No record information			No record information			No record information			No record information			No record information	No record information	No record information	No record information	No record	No record	No record	No record	No record	No record	No record		No record information
PP-53	Ponta Porã	Estab. Penal Feminino de Ponta Porã	19	No record information	No record information	No record information		No	No record information	No record information			No record Information			No record information			No record information				No record information			No record information			No record information			No record information			No record information	No record information	No record information	No record information	No record	No record	No record	No record	No record	No record	No record		No record information
PP-54	Ponta Porã	Estab. Penal Feminino de Ponta Porã	22	Yes	2015	Prison unit		Yes	Yes
PP-55	Ponta Porã	Estab. Penal Feminino de Ponta Porã	47	No record information	No record information	No record information		No	No record information	No record information			No record Information			No record information			No record information				No record information			No record information			No record information			No record information			No record information	No record information	No record information	No record information	No record	No record	No record	No record	No record	No record	No record		No record information
PP-56	Ponta Porã	Estab. Penal Feminino de Ponta Porã	26	Yes	2015	Prison unit		Yes	Yes
PP-57	Ponta Porã	Estab. Penal Feminino de Ponta Porã	27	No record information	No record information	No record information		No	No record information	No record information			No record Information			No record information			No record information				No record information			No record information			No record information			No record information			No record information	No record information	No record information	No record information	No record	No record	No record	No record	No record	No record	No record		No record information
PP-58	Ponta Porã	Estab. Penal Feminino de Ponta Porã	19	No record information	No record information	No record information		No	No record information	No record information			No record Information			No record information			No record information				No record information			No record information			No record information			No record information			No record information	No record information	No record information	No record information	No record	No record	No record	No record	No record	No record	No record		No record information
PP-59	Ponta Porã	Estab. Penal Feminino de Ponta Porã	19	No record information	No record information	No record information		No	No record information	No record information			No record Information			No record information			No record information				No record information			No record information			No record information			No record information			No record information	No record information	No record information	No record information	No record	No record	No record	No record	No record	No record	No record		No record information
PP-60	Ponta Porã	Estab. Penal Feminino de Ponta Porã	34	Yes	2014	Prison unit		Yes	No	Others		REPEAT CITOPATHOLOGY, LETTER FROM THE ILLEGIBLE DOCTOR																							No record information	No	No	No	No record	No record	No record	No record	No record	No record	No record
PP-61	Ponta Porã	Estab. Penal Feminino de Ponta Porã	23	No record information	No record information	No record information		No	No record information	No record information			No record Information			No record information			No record information				No record information			No record information			No record information			No record information			No record information	No record information	No record information	No record information	No record	No record	No record	No record	No record	No record	No record		No record information
PP-62	Ponta Porã	Estab. Penal Feminino de Ponta Porã	20	Yes	2015	Prison unit		Yes	Yes
PP-63	Ponta Porã	Estab. Penal Feminino de Ponta Porã	29	No record information	No record information	No record information		No	No record information	No record information			No record Information			No record information			No record information				No record information			No record information			No record information			No record information			No record information	No record information	No record information	No record information	No record	No record	No record	No record	No record	No record	No record		No record information
PP-64	Ponta Porã	Estab. Penal Feminino de Ponta Porã	23	Yes	2015	Prison unit		Yes	Yes
PP-65	Ponta Porã	Estab. Penal Feminino de Ponta Porã	29	No record information	No record information	No record information		No	No record information	No record information			No record Information			No record information			No record information				No record information			No record information			No record information			No record information			No record information	No record information	No record information	No record information	No record	No record	No record	No record	No record	No record	No record		No record information
PP-66	Ponta Porã	Estab. Penal Feminino de Ponta Porã	27	Yes	2014	Prison unit		Yes	Yes
PP-67	Ponta Porã	Estab. Penal Feminino de Ponta Porã	34	No record information	No record information	No record information		No	No record information	No record information			No record Information			No record information			No record information				No record information			No record information			No record information			No record information			No record information	No record information	No record information	No record information	No record	No record	No record	No record	No record	No record	No record		No record information
PP-68	Ponta Porã	Estab. Penal Feminino de Ponta Porã	22	No record information	No record information	No record information		No	No record information	No record information			No record Information			No record information			No record information				No record information			No record information			No record information			No record information			No record information	No record information	No record information	No record information	No record	No record	No record	No record	No record	No record	No record		No record information
PP-69	Ponta Porã	Estab. Penal Feminino de Ponta Porã	22	Yes	no answer	Prison unit		Yes	No														Others		PASSED BY MEDICAL CONSULTATION AND HAVE TO TAKE HPV VACCINE										No record information	No	No	No	No record	No record	No record	No record	No record	No record	No record		No record information
PP-70	Ponta Porã	Estab. Penal Feminino de Ponta Porã	32	Yes	2015	Prison unit		Yes	Yes
PP-71	Ponta Porã	Estab. Penal Feminino de Ponta Porã	21	No record information	No record information	No record information		No	No record information	No record information			No record Information			No record information			No record information				No record information			No record information			No record information			No record information			No record information	No record information	No record information	No record information	No record	No record	No record	No record	No record	No record	No record		No record information
PP-72	Ponta Porã	Estab. Penal Feminino de Ponta Porã	26	Yes	2015	Prison unit		Yes	Yes
PP-73	Ponta Porã	Estab. Penal Feminino de Ponta Porã	67	No record information	No record information	No record information		No	No record information	No record information			No record Information			No record information			No record information				No record information			No record information			No record information			No record information			No record information	No record information	No record information	No record information	No record	No record	No record	No record	No record	No record	No record		No record information
PP-74	Ponta Porã	Estab. Penal Feminino de Ponta Porã	19	No record information	No record information	No record information		No	No record information	No record information			No record Information			No record information			No record information				No record information			No record information			No record information			No record information			No record information	No record information	No record information	No record information	No record	No record	No record	No record	No record	No record	No record		No record information
PP-75	Ponta Porã	Estab. Penal Feminino de Ponta Porã	44	No record information	No record information	No record information		No	No record information	No record information			No record Information			No record information			No record information				No record information			No record information			No record information			No record information			No record information	No record information	No record information	No record information	No record	No record	No record	No record	No record	No record	No record		No record information
PP-76	Ponta Porã	Estab. Penal Feminino de Ponta Porã	33	No record information	No record information	No record information		No	No record information	No record information			No record Information			No record information			No record information				No record information			No record information			No record information			No record information			No record information	No record information	No record information	No record information	No record	No record	No record	No record	No record	No record	No record		No record information
PP-77	Ponta Porã	Estab. Penal Feminino de Ponta Porã	19	No record information	No record information	No record information		No	No record information	No record information			No record Information			No record information			No record information				No record information			No record information			No record information			No record information			No record information	No record information	No record information	No record information	No record	No record	No record	No record	No record	No record	No record		No record information
PP-78	Ponta Porã	Estab. Penal Feminino de Ponta Porã	56	No record information	No record information	No record information		No	No record information	No record information			No record Information			No record information			No record information				No record information			No record information			No record information			No record information			No record information	No record information	No record information	No record information	No record	No record	No record	No record	No record	No record	No record		No record information
CO-01	Corumbá	Estab. Penal Feminino de Corumbá - EPFC	23	No record information	No record information	No record information		No	No record information	No record information			No record Information			No record information			No record information				No record information			No record information			No record information			No record information			No record information	No record information	No record information	No record information	No record	No record	No record	No record	No record	No record	No record		No record information
CO-02	Corumbá	Estab. Penal Feminino de Corumbá - EPFC	33	No record information	No record information	No record information		No	No record information	No record information			No record Information			No record information			No record information				No record information			No record information			No record information			No record information			No record information	No record information	No record information	No record information	No record	No record	No record	No record	No record	No record	No record		No record information
CO-03	Corumbá	Estab. Penal Feminino de Corumbá - EPFC	28	No record information	No record information	No record information		No	No record information	No record information			No record Information			No record information			No record information				No record information			No record information			No record information			No record information			No record information	No record information	No record information	No record information	No record	No record	No record	No record	No record	No record	No record		No record information
CO-04	Corumbá	Estab. Penal Feminino de Corumbá - EPFC	34	No record information	No record information	No record information		No	No record information	No record information			No record Information			No record information			No record information				No record information			No record information			No record information			No record information			No record information	No record information	No record information	No record information	No record	No record	No record	No record	No record	No record	No record		No record information
CO-05	Corumbá	Estab. Penal Feminino de Corumbá - EPFC	30	No record information	No record information	No record information		No	No record information	No record information			No record Information			No record information			No record information				No record information			No record information			No record information			No record information			No record information	No record information	No record information	No record information	No record	No record	No record	No record	No record	No record	No record		No record information
CO-06	Corumbá	Estab. Penal Feminino de Corumbá - EPFC	29	No record information	No record information	No record information		No	No record information	No record information			No record Information			No record information			No record information				No record information			No record information			No record information			No record information			No record information	No record information	No record information	No record information	No record	No record	No record	No record	No record	No record	No record		No record information
CO-07	Corumbá	Estab. Penal Feminino de Corumbá - EPFC	21	No record information	No record information	No record information		No	No record information	No record information			No record Information			No record information			No record information				No record information			No record information			No record information			No record information			No record information	No record information	No record information	No record information	No record	No record	No record	No record	No record	No record	No record		No record information
CO-08	Corumbá	Estab. Penal Feminino de Corumbá - EPFC	19	Yes	2015	Prison unit		Yes	Yes
CO-09	Corumbá	Estab. Penal Feminino de Corumbá - EPFC	38	No
CO-10	Corumbá	Estab. Penal Feminino de Corumbá - EPFC	33	No record information	No record information	No record information		No	No record information	No record information			No record Information			No record information			No record information				No record information			No record information			No record information			No record information			No record information	No record information	No record information	No record information	No record	No record	No record	No record	No record	No record	No record		No record information
CO-11	Corumbá	Estab. Penal Feminino de Corumbá - EPFC	20	No record information	No record information	No record information		No	No record information	No record information			No record Information			No record information			No record information				No record information			No record information			No record information			No record information			No record information	No record information	No record information	No record information	No record	No record	No record	No record	No record	No record	No record		No record information
CO-12	Corumbá	Estab. Penal Feminino de Corumbá - EPFC	27	No record information	No record information	No record information		No	No record information	No record information			No record Information			No record information			No record information				No record information			No record information			No record information			No record information			No record information	No record information	No record information	No record information	No record	No record	No record	No record	No record	No record	No record		No record information
CO-13	Corumbá	Estab. Penal Feminino de Corumbá - EPFC	41	No record information	No record information	No record information		No	No record information	No record information			No record Information			No record information			No record information				No record information			No record information			No record information			No record information			No record information	No record information	No record information	No record information	No record	No record	No record	No record	No record	No record	No record		No record information
CO-14	Corumbá	Estab. Penal Feminino de Corumbá - EPFC		No record information	No record information	No record information		No	No record information	No record information			No record Information			No record information			No record information				No record information			No record information			No record information			No record information			No record information	No record information	No record information	No record information	No record	No record	No record	No record	No record	No record	No record		No record information
CO-15	Corumbá	Estab. Penal Feminino de Corumbá - EPFC	21	No record information	No record information	No record information		No	No record information	No record information			No record Information			No record information			No record information				No record information			No record information			No record information			No record information			No record information	No record information	No record information	No record information	No record	No record	No record	No record	No record	No record	No record		No record information
CO-16	Corumbá	Estab. Penal Feminino de Corumbá - EPFC	45	No record information	No record information	No record information		No	No record information	No record information			No record Information			No record information			No record information				No record information			No record information			No record information			No record information			No record information	No record information	No record information	No record information	No record	No record	No record	No record	No record	No record	No record		No record information
CO-17	Corumbá	Estab. Penal Feminino de Corumbá - EPFC	22	No record information	No record information	No record information		No	No record information	No record information			No record Information			No record information			No record information				No record information			No record information			No record information			No record information			No record information	No record information	No record information	No record information	No record	No record	No record	No record	No record	No record	No record		No record information
CO-18	Corumbá	Estab. Penal Feminino de Corumbá - EPFC	19	No record information	No record information	No record information		No	No record information	No record information			No record Information			No record information			No record information				No record information			No record information			No record information			No record information			No record information	No record information	No record information	No record information	No record	No record	No record	No record	No record	No record	No record		No record information
CO-19	Corumbá	Estab. Penal Feminino de Corumbá - EPFC	21	No record information	No record information	No record information		No	No record information	No record information			No record Information			No record information			No record information				No record information			No record information			No record information			No record information			No record information	No record information	No record information	No record information	No record	No record	No record	No record	No record	No record	No record		No record information
CO-20	Corumbá	Estab. Penal Feminino de Corumbá - EPFC	22	No record information	No record information	No record information		No	No record information	No record information			No record Information			No record information			No record information				No record information			No record information			No record information			No record information			No record information	No record information	No record information	No record information	No record	No record	No record	No record	No record	No record	No record		No record information
CO-21	Corumbá	Estab. Penal Feminino de Corumbá - EPFC	39	No record information	No record information	No record information		No	No record information	No record information			No record Information			No record information			No record information				No record information			No record information			No record information			No record information			No record information	No record information	No record information	No record information	No record	No record	No record	No record	No record	No record	No record		No record information
CO-22	Corumbá	Estab. Penal Feminino de Corumbá - EPFC	40	No record information	No record information	No record information		No	No record information	No record information			No record Information			No record information			No record information				No record information			No record information			No record information			No record information			No record information	No record information	No record information	No record information	No record	No record	No record	No record	No record	No record	No record		No record information
CO-23	Corumbá	Estab. Penal Feminino de Corumbá - EPFC	28	No record information	No record information	No record information		No	No record information	No record information			No record Information			No record information			No record information				No record information			No record information			No record information			No record information			No record information	No record information	No record information	No record information	No record	No record	No record	No record	No record	No record	No record		No record information
CO-24	Corumbá	Estab. Penal Feminino de Corumbá - EPFC	23	No record information	No record information	No record information		No	No record information	No record information			No record Information			No record information			No record information				No record information			No record information			No record information			No record information			No record information	No record information	No record information	No record information	No record	No record	No record	No record	No record	No record	No record		No record information
CO-25	Corumbá	Estab. Penal Feminino de Corumbá - EPFC	38	No record information	No record information	No record information		No	No record information	No record information			No record Information			No record information			No record information				No record information			No record information			No record information			No record information			No record information	No record information	No record information	No record information	No record	No record	No record	No record	No record	No record	No record		No record information
CO-26	Corumbá	Estab. Penal Feminino de Corumbá - EPFC	26	No record information	No record information	No record information		No	No record information	No record information			No record Information			No record information			No record information				No record information			No record information			No record information			No record information			No record information	No record information	No record information	No record information	No record	No record	No record	No record	No record	No record	No record		No record information
CO-27	Corumbá	Estab. Penal Feminino de Corumbá - EPFC	34	No record information	No record information	No record information		No	No record information	No record information			No record Information			No record information			No record information				No record information			No record information			No record information			No record information			No record information	No record information	No record information	No record information	No record	No record	No record	No record	No record	No record	No record		No record information
CO-28	Corumbá	Estab. Penal Feminino de Corumbá - EPFC	21	No record information	No record information	No record information		No	No record information	No record information			No record Information			No record information			No record information				No record information			No record information			No record information			No record information			No record information	No record information	No record information	No record information	No record	No record	No record	No record	No record	No record	No record		No record information
CO-29	Corumbá	Estab. Penal Feminino de Corumbá - EPFC	29	No record information	No record information	No record information		No	No record information	No record information			No record Information			No record information			No record information				No record information			No record information			No record information			No record information			No record information	No record information	No record information	No record information	No record	No record	No record	No record	No record	No record	No record		No record information
CO-30	Corumbá	Estab. Penal Feminino de Corumbá - EPFC	19	No record information	No record information	No record information		No	No record information	No record information			No record Information			No record information			No record information				No record information			No record information			No record information			No record information			No record information	No record information	No record information	No record information	No record	No record	No record	No record	No record	No record	No record		No record information
CO-31	Corumbá	Estab. Penal Feminino de Corumbá - EPFC	27	No record information	No record information	No record information		No	No record information	No record information			No record Information			No record information			No record information				No record information			No record information			No record information			No record information			No record information	No record information	No record information	No record information	No record	No record	No record	No record	No record	No record	No record		No record information
CO-32	Corumbá	Estab. Penal Feminino de Corumbá - EPFC	28	No record information	No record information	No record information		No	No record information	No record information			No record Information			No record information			No record information				No record information			No record information			No record information			No record information			No record information	No record information	No record information	No record information	No record	No record	No record	No record	No record	No record	No record		No record information
CO-33	Corumbá	Estab. Penal Feminino de Corumbá - EPFC	20	No record information	No record information	No record information		No	No record information	No record information			No record Information			No record information			No record information				No record information			No record information			No record information			No record information			No record information	No record information	No record information	No record information	No record	No record	No record	No record	No record	No record	No record		No record information
CO-34	Corumbá	Estab. Penal Feminino de Corumbá - EPFC	25	No record information	No record information	No record information		No	No record information	No record information			No record Information			No record information			No record information				No record information			No record information			No record information			No record information			No record information	No record information	No record information	No record information	No record	No record	No record	No record	No record	No record	No record		No record information
CO-35	Corumbá	Estab. Penal Feminino de Corumbá - EPFC	20	No record information	No record information	No record information		No	No record information	No record information			No record Information			No record information			No record information				No record information			No record information			No record information			No record information			No record information	No record information	No record information	No record information	No record	No record	No record	No record	No record	No record	No record		No record information
CO-36	Corumbá	Estab. Penal Feminino de Corumbá - EPFC	19	No record information	No record information	No record information		No	No record information	No record information			No record Information			No record information			No record information				No record information			No record information			No record information			No record information			No record information	No record information	No record information	No record information	No record	No record	No record	No record	No record	No record	No record		No record information
CO-37	Corumbá	Estab. Penal Feminino de Corumbá - EPFC	31	No
CO-38	Corumbá	Estab. Penal Feminino de Corumbá - EPFC	29	No record information	No record information	No record information		No	No record information	No record information			No record Information			No record information			No record information				No record information			No record information			No record information			No record information			No record information	No record information	No record information	No record information	No record	No record	No record	No record	No record	No record	No record		No record information
CO-39	Corumbá	Estab. Penal Feminino de Corumbá - EPFC	21	Yes	2015	Prison unit		Yes	Yes
CO-40	Corumbá	Estab. Penal Feminino de Corumbá - EPFC	23	No record information	No record information	No record information		No	No record information	No record information			No record Information			No record information			No record information				No record information			No record information			No record information			No record information			No record information	No record information	No record information	No record information	No record	No record	No record	No record	No record	No record	No record		No record information
CO-41	Corumbá	Estab. Penal Feminino de Corumbá - EPFC	26	No record information	No record information	No record information		No	No record information	No record information			No record Information			No record information			No record information				No record information			No record information			No record information			No record information			No record information	No record information	No record information	No record information	No record	No record	No record	No record	No record	No record	No record		No record information
CO-42	Corumbá	Estab. Penal Feminino de Corumbá - EPFC	32	Yes	2014	Prison unit		Yes	Yes
CO-43	Corumbá	Estab. Penal Feminino de Corumbá - EPFC	25	No
CO-44	Corumbá	Estab. Penal Feminino de Corumbá - EPFC	32	No record information	No record information	No record information		No	No record information	No record information			No record Information			No record information			No record information				No record information			No record information			No record information			No record information			No record information	No record information	No record information	No record information	No record	No record	No record	No record	No record	No record	No record		No record information
CO-45	Corumbá	Estab. Penal Feminino de Corumbá - EPFC	35	No record information	No record information	No record information		No	No record information	No record information			No record Information			No record information			No record information				No record information			No record information			No record information			No record information			No record information	No record information	No record information	No record information	No record	No record	No record	No record	No record	No record	No record		No record information
CO-46	Corumbá	Estab. Penal Feminino de Corumbá - EPFC	22	No record information	No record information	No record information		No	No record information	No record information			No record Information			No record information			No record information				No record information			No record information			No record information			No record information			No record information	No record information	No record information	No record information	No record	No record	No record	No record	No record	No record	No record		No record information
CO-47	Corumbá	Estab. Penal Feminino de Corumbá - EPFC	28	No record information	No record information	No record information		No	No record information	No record information			No record Information			No record information			No record information				No record information			No record information			No record information			No record information			No record information	No record information	No record information	No record information	No record	No record	No record	No record	No record	No record	No record		No record information
CO-48	Corumbá	Estab. Penal Feminino de Corumbá - EPFC	37	No record information	No record information	No record information		No	No record information	No record information			No record Information			No record information			No record information				No record information			No record information			No record information			No record information			No record information	No record information	No record information	No record information	No record	No record	No record	No record	No record	No record	No record		No record information
CO-49	Corumbá	Estab. Penal Feminino de Corumbá - EPFC	22	Yes	2015	Prison unit			Yes
CO-50	Corumbá	Estab. Penal Feminino de Corumbá - EPFC	34	No record information	No record information	No record information		No	No record information	No record information			No record Information			No record information			No record information				No record information			No record information			No record information			No record information			No record information	No record information	No record information	No record information	No record	No record	No record	No record	No record	No record	No record		No record information
CO-51	Corumbá	Estab. Penal Feminino de Corumbá - EPFC	33	No record information	No record information	No record information		No	No record information	No record information			No record Information			No record information			No record information				No record information			No record information			No record information			No record information			No record information	No record information	No record information	No record information	No record	No record	No record	No record	No record	No record	No record		No record information
CO-52	Corumbá	Estab. Penal Feminino de Corumbá - EPFC	25	No record information	No record information	No record information		No	No record information	No record information			No record Information			No record information			No record information				No record information			No record information			No record information			No record information			No record information	No record information	No record information	No record information	No record	No record	No record	No record	No record	No record	No record		No record information
CO-53	Corumbá	Estab. Penal Feminino de Corumbá - EPFC	34	No record information	No record information	No record information		No	No record information	No record information			No record Information			No record information			No record information				No record information			No record information			No record information			No record information			No record information	No record information	No record information	No record information	No record	No record	No record	No record	No record	No record	No record		No record information
CO-54	Corumbá	Estab. Penal Feminino de Corumbá - EPFC	43	No record information	No record information	No record information		No	No record information	No record information			No record Information			No record information			No record information				No record information			No record information			No record information			No record information			No record information	No record information	No record information	No record information	No record	No record	No record	No record	No record	No record	No record		No record information
CO-55	Corumbá	Estab. Penal Feminino de Corumbá - EPFC	30	Yes	No record information	Prison unit		Yes	Yes
CO-56	Corumbá	Estab. Penal Feminino de Corumbá - EPFC	52	No record information	No record information	No record information		No	No record information	No record information			No record Information			No record information			No record information				No record information			No record information			No record information			No record information			No record information	No record information	No record information	No record information	No record	No record	No record	No record	No record	No record	No record		No record information
CO-57	Corumbá	Estab. Penal Feminino de Corumbá - EPFC	29	No record information	No record information	No record information		No	No record information	No record information			No record Information			No record information			No record information				No record information			No record information			No record information			No record information			No record information	No record information	No record information	No record information	No record	No record	No record	No record	No record	No record	No record		No record information
CO-58	Corumbá	Estab. Penal Feminino de Corumbá - EPFC	48	No record information	No record information	No record information		No	No record information	No record information			No record Information			No record information			No record information				No record information			No record information			No record information			No record information			No record information	No record information	No record information	No record information	No record	No record	No record	No record	No record	No record	No record		No record information
CO-59	Corumbá	Estab. Penal Feminino de Corumbá - EPFC	35	No record information	No record information	No record information		No	No record information	No record information			No record Information			No record information			No record information				No record information			No record information			No record information			No record information			No record information	No record information	No record information	No record information	No record	No record	No record	No record	No record	No record	No record		No record information
CO-60	Corumbá	Estab. Penal Feminino de Corumbá - EPFC	37	No record information	No record information	No record information		No	No record information	No record information			No record Information			No record information			No record information				No record information			No record information			No record information			No record information			No record information	No record information	No record information	No record information	No record	No record	No record	No record	No record	No record	No record		No record information
CO-61	Corumbá	Estab. Penal Feminino de Corumbá - EPFC	35	No
CO-62	Corumbá	Estab. Penal Feminino de Corumbá - EPFC	24	Yes	2014	Prison unit		Yes	Yes
CO-63	Corumbá	Estab. Penal Feminino de Corumbá - EPFC	32	No record information	No record information	No record information		No	No record information	No record information			No record Information			No record information			No record information				No record information			No record information			No record information			No record information			No record information	No record information	No record information	No record information	No record	No record	No record	No record	No record	No record	No record		No record information
CO-64	Corumbá	Estab. Penal Feminino de Corumbá - EPFC	30	Yes	2015	Prison unit		Yes	Yes
CO-65	Corumbá	Estab. Penal Feminino de Corumbá - EPFC	26	Yes	2014	Prison unit		Yes	Yes
CO-66	Corumbá	Estab. Penal Feminino de Corumbá - EPFC	25	No record information	No record information	No record information		No	No record information	No record information			No record Information			No record information			No record information				No record information			No record information			No record information			No record information			No record information	No record information	No record information	No record information	No record	No record	No record	No record	No record	No record	No record		No record information
CO-67	Corumbá	Estab. Penal Feminino de Corumbá - EPFC	34	No record information	No record information	No record information		No	No record information	No record information			No record Information			No record information			No record information				No record information			No record information			No record information			No record information			No record information	No record information	No record information	No record information	No record	No record	No record	No record	No record	No record	No record		No record information
CO-68	Corumbá	Estab. Penal Feminino de Corumbá - EPFC	24	Yes	2015	Prison unit		No	No record information	No record information			No record Information			No record information			No record information				No record information			No record information			No record information			No record information			No record information	No record information	No record information	No record information	No record	No record	No record	No record	No record	No record	No record		No record information
CO-69	Corumbá	Estab. Penal Feminino de Corumbá - EPFC	46	No
CO-70	Corumbá	Estab. Penal Feminino de Corumbá - EPFC	36	Yes	2013	Prison unit		Yes	Yes
CO-71	Corumbá	Estab. Penal Feminino de Corumbá - EPFC	38	Yes	2015	Prison unit		Yes	Yes
CO-72	Corumbá	Estab. Penal Feminino de Corumbá - EPFC	58	No record information	No record information	No record information		No	No record information	No record information			No record Information			No record information			No record information				No record information			No record information			No record information			No record information			No record information	No record information	No record information	No record information	No record	No record	No record	No record	No record	No record	No record		No record information
CO-73	Corumbá	Estab. Penal Feminino de Corumbá - EPFC	28	No record information	No record information	No record information		No	No record information	No record information			No record Information			No record information			No record information				No record information			No record information			No record information			No record information			No record information	No record information	No record information	No record information	No record	No record	No record	No record	No record	No record	No record		No record information
CO-74	Corumbá	Estab. Penal Feminino de Corumbá - EPFC	43	No record information	No record information	No record information		No	No record information	No record information			No record Information			No record information			No record information				No record information			No record information			No record information			No record information			No record information	No record information	No record information	No record information	No record	No record	No record	No record	No record	No record	No record		No record information
CO-75	Corumbá	Estab. Penal Feminino de Corumbá - EPFC	20	Yes	no answer	Prison unit		Yes	Yes
CO-76	Corumbá	Estab. Penal Feminino de Corumbá - EPFC	27	No record information	No record information	No record information		No	No record information	No record information			No record Information			No record information			No record information				No record information			No record information			No record information			No record information			No record information	No record information	No record information	No record information	No record	No record	No record	No record	No record	No record	No record		No record information
CO-77	Corumbá	Estab. Penal Feminino de Corumbá - EPFC	31	No record information	No record information	No record information		No	No record information	No record information			No record Information			No record information			No record information				No record information			No record information			No record information			No record information			No record information	No record information	No record information	No record information	No record	No record	No record	No record	No record	No record	No record		No record information
CO-78	Corumbá	Estab. Penal Feminino de Corumbá - EPFC	42	Yes	2013	Prison unit		Yes	Yes
CO-79	Corumbá	Estab. Penal Feminino de Corumbá - EPFC	20	No record information	No record information	No record information		No	No record information	No record information			No record Information			No record information			No record information				No record information			No record information			No record information			No record information			No record information	No record information	No record information	No record information	No record	No record	No record	No record	No record	No record	No record		No record information
CO-80	Corumbá	Estab. Penal Feminino de Corumbá - EPFC	33	No record information	No record information	No record information		No	No record information	No record information			No record Information			No record information			No record information				No record information			No record information			No record information			No record information			No record information	No record information	No record information	No record information	No record	No record	No record	No record	No record	No record	No record		No record information
CO-81	Corumbá	Estab. Penal Feminino de Corumbá - EPFC	32	No record information	No record information	No record information		No	No record information	No record information			No record Information			No record information			No record information				No record information			No record information			No record information			No record information			No record information	No record information	No record information	No record information	No record	No record	No record	No record	No record	No record	No record		No record information
CO-82	Corumbá	Estab. Penal Feminino de Corumbá - EPFC	27	No record information	No record information	No record information		No	No record information	No record information			No record Information			No record information			No record information				No record information			No record information			No record information			No record information			No record information	No record information	No record information	No record information	No record	No record	No record	No record	No record	No record	No record		No record information
CO-83	Corumbá	Estab. Penal Feminino de Corumbá - EPFC	27	No record information	No record information	No record information		No	No record information	No record information			No record Information			No record information			No record information				No record information			No record information			No record information			No record information			No record information	No record information	No record information	No record information	No record	No record	No record	No record	No record	No record	No record		No record information
CO-84	Corumbá	Estab. Penal Feminino de Corumbá - EPFC	26	No record information	No record information	No record information		No	No record information	No record information			No record Information			No record information			No record information				No record information			No record information			No record information			No record information			No record information	No record information	No record information	No record information	No record	No record	No record	No record	No record	No record	No record		No record information
CO-85	Corumbá	Estab. Penal Feminino de Corumbá - EPFC	22	No record information	No record information	No record information		No	No record information	No record information			No record Information			No record information			No record information				No record information			No record information			No record information			No record information			No record information	No record information	No record information	No record information	No record	No record	No record	No record	No record	No record	No record		No record information
CO-86	Corumbá	Estab. Penal Feminino de Corumbá - EPFC	26	Yes	2014	Prison unit		Yes	Registration error
CO-87	Corumbá	Estab. Penal Feminino de Corumbá - EPFC	25	No
CO-88	Corumbá	Estab. Penal Feminino de Corumbá - EPFC	19	No record information	No record information	No record information		No	No record information	No record information			No record Information			No record information			No record information				No record information			No record information			No record information			No record information			No record information	No record information	No record information	No record information	No record	No record	No record	No record	No record	No record	No record		No record information
CO-89	Corumbá	Estab. Penal Feminino de Corumbá - EPFC	21	No record information	No record information	No record information		No	No record information	No record information			No record Information			No record information			No record information				No record information			No record information			No record information			No record information			No record information	No record information	No record information	No record information	No record	No record	No record	No record	No record	No record	No record		No record information
SG-01	São Gabriel do Oeste	Estab. Penal Feminino de São Gabriel do Oeste	29	Yes	2016	Prison unit		No	No record information	No record information			No record Information			No record information			No record information				No record information			No record information			No record information			No record information			No record information	No record information	No record information	No record information	No record	No record	No record	No record	No record	No record	No record		No record information
SG-02	São Gabriel do Oeste	Estab. Penal Feminino de São Gabriel do Oeste	35	Yes	2015	Prison unit		Yes	Yes
SG-03	São Gabriel do Oeste	Estab. Penal Feminino de São Gabriel do Oeste	25	Yes	2014	Prison unit		Yes	Yes
SG-04	São Gabriel do Oeste	Estab. Penal Feminino de São Gabriel do Oeste	29	Yes	2015	Prison unit		Yes	Yes
SG-05	São Gabriel do Oeste	Estab. Penal Feminino de São Gabriel do Oeste	26	Yes	2015	Prison unit		Yes	No	Others		METRONIDAZOLE 2G UNIQUE DOSE, CEFALEXIN 500MG FOR 5 DAYS, REQUESTED EAS; PURULENT AND RESTORED SCRUBBING HARMFUL																							Yes	No	No	No	No record	No record	No record	No record	No record	No record	No record		No record information
SG-06	São Gabriel do Oeste	Estab. Penal Feminino de São Gabriel do Oeste	38	Yes	2015	Prison unit		Yes	Yes
SG-07	São Gabriel do Oeste	Estab. Penal Feminino de São Gabriel do Oeste	32	Yes	2016	Prison unit		No	No record information	No record information			No record Information			No record information			No record information				No record information			No record information			No record information			No record information			No record information	No record information	No record information	No record information	No record	No record	No record	No record	No record	No record	No record		No record information
SG-08	São Gabriel do Oeste	Estab. Penal Feminino de São Gabriel do Oeste	37	Yes	2014	Prison unit		Yes	Yes
SG-09	São Gabriel do Oeste	Estab. Penal Feminino de São Gabriel do Oeste	27	Yes	2015	Other		Yes	Yes
SG-10	São Gabriel do Oeste	Estab. Penal Feminino de São Gabriel do Oeste	25	No
SG-11	São Gabriel do Oeste	Estab. Penal Feminino de São Gabriel do Oeste	29	Yes	2015	Prison unit		Yes	Yes
SG-12	São Gabriel do Oeste	Estab. Penal Feminino de São Gabriel do Oeste	52	No record information	No record information	No record information		No	No record information	No record information			No record Information			No record information			No record information				No record information			No record information			No record information						No record information	No record information	No record information	No record information	No record	No record	No record	No record	No record	No record	No record		No record information
SG-13	São Gabriel do Oeste	Estab. Penal Feminino de São Gabriel do Oeste	35	Yes	2015	Prison unit		Yes	Yes
SG-14	São Gabriel do Oeste	Estab. Penal Feminino de São Gabriel do Oeste	28	Yes	2015	Prison unit		Yes	Yes
SG-15	São Gabriel do Oeste	Estab. Penal Feminino de São Gabriel do Oeste	25	Yes	2014	Prison unit		Yes	Yes
SG-16	São Gabriel do Oeste	Estab. Penal Feminino de São Gabriel do Oeste	38	Yes	2015	Prison unit		Yes	Yes
SG-17	São Gabriel do Oeste	Estab. Penal Feminino de São Gabriel do Oeste	52	Yes	2016	Prison unit		No	No record information	No record information			No record Information			No record information			No record information				No record information			No record information			No record information			No record information			No record information	No record information	No record information	No record information	No record	No record	No record	No record	No record	No record	No record		No record information
SG-18	São Gabriel do Oeste	Estab. Penal Feminino de São Gabriel do Oeste	25	Yes	2016	Prison unit		No	No record information	No record information			No record Information			No record information			No record information				No record information			No record information			No record information			No record information			No record information	No record information	No record information	No record information	No record	No record	No record	No record	No record	No record	No record		No record information
SG-19	São Gabriel do Oeste	Estab. Penal Feminino de São Gabriel do Oeste	23	No
SG-20	São Gabriel do Oeste	Estab. Penal Feminino de São Gabriel do Oeste	33	Yes	2016	Prison unit		No	No record information	No record information			No record Information			No record information			No record information				No record information			No record information			No record information			No record information			No record information	No record information	No record information	No record information	No record	No record	No record	No record	No record	No record	No record		No record information
SG-21	São Gabriel do Oeste	Estab. Penal Feminino de São Gabriel do Oeste	19	No record information	No record information	No record information		No	No record information	No record information			No record Information			No record information			No record information				No record information			No record information			No record information			No record information			No record information	No record information	No record information	No record information	No record	No record	No record	No record	No record	No record	No record		No record information
SG-22	São Gabriel do Oeste	Estab. Penal Feminino de São Gabriel do Oeste	26	Yes	2015	Prison unit		Yes	Yes
SG-23	São Gabriel do Oeste	Estab. Penal Feminino de São Gabriel do Oeste	21	No record information	No record information	No record information		No	No record information	No record information			No record Information			No record information			No record information				No record information			No record information			No record information			No record information			No record information	No record information	No record information	No record information	No record	No record	No record	No record	No record	No record	No record		No record information
SG-24	São Gabriel do Oeste	Estab. Penal Feminino de São Gabriel do Oeste	34	Yes	2015	Prison unit		Yes	Yes
TL-01	Três Lagoas	Estab. Penal Feminino de Três Lagoas	20	No record information	No record information	No record information		No	No record information	No record information			No record Information			No record information			No record information				No record information			No record information			No record information			No record information			No record information	No record information	No record information	No record information	No record	No record	No record	No record	No record	No record	No record		No record information
TL-02	Três Lagoas	Estab. Penal Feminino de Três Lagoas	46	Yes	2015	Prison unit		Yes	Yes
TL-03	Três Lagoas	Estab. Penal Feminino de Três Lagoas	24	No record information	No record information	No record information		No	No record information	No record information			No record Information			No record information			No record information				No record information			No record information			No record information			No record information			No record information	No record information	No record information	No record information	No record	No record	No record	No record	No record	No record	No record		No record information
TL-04	Três Lagoas	Estab. Penal Feminino de Três Lagoas	49	Yes	2015	Prison unit		Yes	Yes
TL-05	Três Lagoas	Estab. Penal Feminino de Três Lagoas	25	No record information	No record information	No record information		No	No record information	No record information			No record Information			No record information			No record information				No record information			No record information			No record information			No record information			No record information	No record information	No record information	No record information	No record	No record	No record	No record	No record	No record	No record		No record information
TL-06	Três Lagoas	Estab. Penal Feminino de Três Lagoas	30	No record information	No record information	No record information		No	No record information	No record information			No record Information			No record information			No record information				No record information			No record information			No record information			No record information			No record information	No record information	No record information	No record information	No record	No record	No record	No record	No record	No record	No record		No record information
TL-07	Três Lagoas	Estab. Penal Feminino de Três Lagoas	42	No record information	No record information	No record information		No	No record information	No record information			No record Information			No record information			No record information				No record information			No record information			No record information			No record information			No record information	No record information	No record information	No record information	No record	No record	No record	No record	No record	No record	No record		No record information
TL-08	Três Lagoas	Estab. Penal Feminino de Três Lagoas	25	Yes	2015	Prison unit		Yes	Yes
TL-09	Três Lagoas	Estab. Penal Feminino de Três Lagoas	29	No record information	No record information	No record information		No	No record information	No record information			No record Information			No record information			No record information				No record information			No record information			No record information			No record information			No record information	No record information	No record information	No record information	No record	No record	No record	No record	No record	No record	No record		No record information
TL-10	Três Lagoas	Estab. Penal Feminino de Três Lagoas	33	Yes	2015	Prison unit		Yes	Yes
TL-11	Três Lagoas	Estab. Penal Feminino de Três Lagoas	48	Yes	2015	Prison unit		Yes	Yes
TL-12	Três Lagoas	Estab. Penal Feminino de Três Lagoas	30	Yes	2015	Prison unit		Yes	Yes
TL-13	Três Lagoas	Estab. Penal Feminino de Três Lagoas	25	Yes	2015	Prison unit		Yes	Yes
TL-14	Três Lagoas	Estab. Penal Feminino de Três Lagoas	28	Yes	2015	Prison unit		Yes	Yes
TL-15	Três Lagoas	Estab. Penal Feminino de Três Lagoas	37	Yes	2015	Prison unit		Yes	Yes
TL-16	Três Lagoas	Estab. Penal Feminino de Três Lagoas	37	Yes	2015	Prison unit		Yes	Yes
TL-17	Três Lagoas	Estab. Penal Feminino de Três Lagoas	22	No record information	No record information	No record information		No	No record information	No record information			No record Information			No record information			No record information							No record information			No record information			No record information			No record information	No record information	No record information	No record information	No record	No record	No record	No record	No record	No record	No record		No record information
TL-18	Três Lagoas	Estab. Penal Feminino de Três Lagoas	21	Yes	2015	Prison unit			Yes
TL-19	Três Lagoas	Estab. Penal Feminino de Três Lagoas	31	No record information	No record information	No record information		No	No record information	No record information			No record Information			No record information			No record information				No record information			No record information			No record information			No record information			No record information	No record information	No record information	No record information	No record	No record	No record	No record	No record	No record	No record		No record information
TL-20	Três Lagoas	Estab. Penal Feminino de Três Lagoas	32	Yes	2015	Prison unit		Yes	Yes
TL-21	Três Lagoas	Estab. Penal Feminino de Três Lagoas	43	No record information	No record information	No record information		No	No record information	No record information			No record Information			No record information			No record information				No record information			No record information			No record information			No record information			No record information	No record information	No record information	No record information	No record	No record	No record	No record	No record	No record	No record		No record information
TL-22	Três Lagoas	Estab. Penal Feminino de Três Lagoas	40	No record information	No record information	No record information		No	No record information	No record information			No record Information			No record information			No record information				No record information			No record information			No record information			No record information			No record information	No record information	No record information	No record information	No record	No record	No record	No record	No record	No record	No record		No record information
TL-23	Três Lagoas	Estab. Penal Feminino de Três Lagoas	50	No record information	No record information	No record information		No	No record information	No record information			No record Information			No record information			No record information				No record information			No record information			No record information			No record information			No record information	No record information	No record information	No record information	No record	No record	No record	No record	No record	No record	No record		No record information
TL-24	Três Lagoas	Estab. Penal Feminino de Três Lagoas	24	Yes	Yes	Prison unit		Yes	Yes
TL-25	Três Lagoas	Estab. Penal Feminino de Três Lagoas	26	No record information	No record information	No record information		No	No record information	No record information			No record Information			No record information			No record information				No record information			No record information			No record information			No record information			No record information	No record information	No record information	No record information	No record	No record	No record	No record	No record	No record	No record		No record information
TL-26	Três Lagoas	Estab. Penal Feminino de Três Lagoas	37	No record information	No record information	No record information		No	No record information	No record information			No record Information			No record information			No record information				No record information			No record information			No record information			No record information			No record information	No record information	No record information	No record information	No record	No record	No record	No record	No record	No record	No record		No record information
TL-27	Três Lagoas	Estab. Penal Feminino de Três Lagoas	23	No record information	No record information	No record information		No	No record information	No record information			No record Information			No record information			No record information				No record information			No record information			No record information			No record information			No record information	No record information	No record information	No record information	No record	No record	No record	No record	No record	No record	No record		No record information
TL-28	Três Lagoas	Estab. Penal Feminino de Três Lagoas	38	No record information	No record information	No record information		No	No record information	No record information			No record Information			No record information			No record information				No record information			No record information			No record information			No record information			No record information	No record information	No record information	No record information	No record	No record	No record	No record	No record	No record	No record		No record information
TL-29	Três Lagoas	Estab. Penal Feminino de Três Lagoas	24	Yes	Yes	Prison unit		Yes	Yes
TL-30	Três Lagoas	Estab. Penal Feminino de Três Lagoas	27	Yes	Yes	Prison unit		Yes	Yes
TL-31	Três Lagoas	Estab. Penal Feminino de Três Lagoas	27	No record information	No record information	No record information		No	No record information	No record information			No record Information			No record information			No record information				No record information			No record information			No record information			No record information			No record information	No record information	No record information	No record information	No record	No record	No record	No record	No record	No record	No record		No record information
TL-32	Três Lagoas	Estab. Penal Feminino de Três Lagoas	33	No record information	No record information	No record information		No	No record information	No record information			No record Information			No record information			No record information				No record information			No record information			No record information			No record information			No record information	No record information	No record information	No record information	No record	No record	No record	No record	No record	No record	No record		No record information
TL-33	Três Lagoas	Estab. Penal Feminino de Três Lagoas	28	Yes	Yes	Prison unit		Yes	Yes
TL-34	Três Lagoas	Estab. Penal Feminino de Três Lagoas	21	Yes	Yes	Prison unit		Yes	Yes
TL-35	Três Lagoas	Estab. Penal Feminino de Três Lagoas	25	Yes	Yes	Prison unit		Yes	Yes
TL-36	Três Lagoas	Estab. Penal Feminino de Três Lagoas	38	No record information	No record information	No record information		No	No record information	No record information			No record Information			No record information			No record information				No record information			No record information			No record information			No record information			No record information	No record information	No record information	No record information	No record	No record	No record	No record	No record	No record	No record		No record information
TL-37	Três Lagoas	Estab. Penal Feminino de Três Lagoas	25	No record information	No record information	No record information		No	No record information	No record information			No record Information			No record information			No record information				No record information			No record information			No record information			No record information			No record information	No record information	No record information	No record information	No record	No record	No record	No record	No record	No record	No record		No record information
TL-38	Três Lagoas	Estab. Penal Feminino de Três Lagoas	31	No record information	No record information	No record information		No	No record information	No record information			No record Information			No record information			No record information				No record information			No record information			No record information			No record information			No record information	No record information	No record information	No record information	No record	No record	No record	No record	No record	No record	No record		No record information
TL-39	Três Lagoas	Estab. Penal Feminino de Três Lagoas	32	Yes	Yes	Prison unit		Yes	Yes
TL-40	Três Lagoas	Estab. Penal Feminino de Três Lagoas	27	Yes	Yes	Prison unit		Yes	Yes
TL-41	Três Lagoas	Estab. Penal Feminino de Três Lagoas	32	No record information	No record information	No record information		No	No record information	No record information			No record Information			No record information			No record information				No record information			No record information			No record information			No record information			No record information	No record information	No record information	No record information	No record	No record	No record	No record	No record	No record	No record		No record information
TL-42	Três Lagoas	Estab. Penal Feminino de Três Lagoas	31	Yes	2015	Prison unit		Yes	Yes
TL-43	Três Lagoas	Estab. Penal Feminino de Três Lagoas	21	No record information	No record information	No record information		No	No record information	No record information			No record Information			No record information			No record information				No record information			No record information			No record information			No record information			No record information	No record information	No record information	No record information	No record	No record	No record	No record	No record	No record	No record		No record information
TL-44	Três Lagoas	Estab. Penal Feminino de Três Lagoas	32	No record information	No record information	No record information		No	No record information	No record information			No record Information			No record information			No record information				No record information			No record information			No record information			No record information			No record information	No record information	No record information	No record information	No record	No record	No record	No record	No record	No record	No record		No record information
TL-45	Três Lagoas	Estab. Penal Feminino de Três Lagoas	22	No record information	No record information	No record information		No	No record information	No record information			No record Information			No record information			No record information				No record information			No record information			No record information			No record information			No record information	No record information	No record information	No record information	No record	No record	No record	No record	No record	No record	No record		No record information
TL-46	Três Lagoas	Estab. Penal Feminino de Três Lagoas	38	No record information	No record information	No record information		No	No record information	No record information			No record Information			No record information			No record information				No record information			No record information			No record information			No record information			No record information	No record information	No record information	No record information	No record	No record	No record	No record	No record	No record	No record		No record information
TL-47	Três Lagoas	Estab. Penal Feminino de Três Lagoas	34	No record information	No record information	No record information		No	No record information	No record information			No record Information			No record information			No record information				No record information			No record information			No record information			No record information			No record information	No record information	No record information	No record information	No record	No record	No record	No record	No record	No record	No record		No record information
TL-49	Três Lagoas	Estab. Penal Feminino de Três Lagoas	42	Yes	2015	Prison unit		Yes	Yes
TL-50	Três Lagoas	Estab. Penal Feminino de Três Lagoas	49	No record information	No record information	No record information		No	No record information	No record information			No record Information			No record information			No record information				No record information			No record information			No record information			No record information			No record information	No record information	No record information	No record information	No record	No record	No record	No record	No record	No record	No record		No record information
TL-52	Três Lagoas	Estab. Penal Feminino de Três Lagoas	26	No record information	No record information	No record information		No	No record information	No record information			No record Information			No record information			No record information				No record information			No record information			No record information			No record information			No record information	No record information	No record information	No record information	No record	No record	No record	No record	No record	No record	No record		No record information
TL-53	Três Lagoas	Estab. Penal Feminino de Três Lagoas	26	No record information	No record information	No record information		No	No record information	No record information			No record Information			No record information			No record information				No record information			No record information			No record information			No record information			No record information	No record information	No record information	No record information	No record	No record	No record	No record	No record	No record	No record		No record information
TL-54	Três Lagoas	Estab. Penal Feminino de Três Lagoas	29	No record information	No record information	No record information		No	No record information	No record information			No record Information			No record information			No record information				No record information			No record information			No record information			No record information			No record information	No record information	No record information	No record information	No record	No record	No record	No record	No record	No record	No record		No record information
TL-55	Três Lagoas	Estab. Penal Feminino de Três Lagoas	28	No record information	No record information	No record information		No	No record information	No record information			No record Information			No record information			No record information				No record information			No record information			No record information			No record information			No record information	No record information	No record information	No record information	No record	No record	No record	No record	No record	No record	No record		No record information
TL-56	Três Lagoas	Estab. Penal Feminino de Três Lagoas	28	No record information	No record information	No record information		No	No record information	No record information			No record Information			No record information			No record information				No record information			No record information			No record information			No record information			No record information	No record information	No record information	No record information	No record	No record	No record	No record	No record	No record	No record		No record information
TL-57	Três Lagoas	Estab. Penal Feminino de Três Lagoas	20	No record information	No record information	No record information		No	No record information	No record information			No record Information			No record information			No record information				No record information			No record information			No record information			No record information			No record information	No record information	No record information	No record information	No record	No record	No record	No record	No record	No record	No record		No record information
TL-58	Três Lagoas	Estab. Penal Feminino de Três Lagoas	21	No record information	No record information	No record information		No	No record information	No record information			No record Information			No record information			No record information				No record information			No record information			No record information			No record information			No record information	No record information	No record information	No record information	No record	No record	No record	No record	No record	No record	No record		No record information
TL-59	Três Lagoas	Estab. Penal Feminino de Três Lagoas	29	No record information	No record information	No record information		No	No record information	No record information			No record Information			No record information			No record information				No record information			No record information			No record information			No record information			No record information	No record information	No record information	No record information	No record	No record	No record	No record	No record	No record	No record		No record information
TL-60	Três Lagoas	Estab. Penal Feminino de Três Lagoas	59	Yes	2015	Prison unit		Yes	Yes
TL-61	Três Lagoas	Estab. Penal Feminino de Três Lagoas	46	Yes	2015	Other	Woman's Clinic	Yes	Yes
TL-62	Três Lagoas	Estab. Penal Feminino de Três Lagoas	33	Yes	2015	Prison unit		Yes	Yes
TL-63	Três Lagoas	Estab. Penal Feminino de Três Lagoas	19	No record information	No record information	No record information		No	No record information	No record information			No record Information			No record information			No record information				No record information			No record information			No record information			No record information			No record information	No record information	No record information	No record information	No record	No record	No record	No record	No record	No record	No record		No record information
TL-64	Três Lagoas	Estab. Penal Feminino de Três Lagoas	21	Yes	2015	Prison unit		Yes	Yes
TL-65	Três Lagoas	Estab. Penal Feminino de Três Lagoas	22	No record information	No record information	No record information		No	No record information	No record information			No record Information			No record information			No record information				No record information			No record information			No record information			No record information			No record information	No record information	No record information	No record information	No record	No record	No record	No record	No record	No record	No record		No record information
TL-66	Três Lagoas	Estab. Penal Feminino de Três Lagoas	26	No record information	No record information	No record information		No	No record information	No record information			No record Information			No record information			No record information				No record information			No record information			No record information			No record information			No record information	No record information	No record information	No record information	No record	No record	No record	No record	No record	No record	No record		No record information
TL-67	Três Lagoas	Estab. Penal Feminino de Três Lagoas	32	Yes	2015	Prison unit		Yes	Yes
TL-68	Três Lagoas	Estab. Penal Feminino de Três Lagoas	24	No record information	No record information	No record information		No	No record information	No record information			No record Information			No record information			No record information				No record information			No record information			No record information			No record information			No record information	No record information	No record information	No record information	No record	No record	No record	No record	No record	No record	No record		No record information
TL-69	Três Lagoas	Estab. Penal Feminino de Três Lagoas	31	No record information	No record information	No record information		No	No record information	No record information			No record Information			No record information			No record information				No record information			No record information			No record information			No record information			No record information	No record information	No record information	No record information	No record	No record	No record	No record	No record	No record	No record		No record information
TL-70	Três Lagoas	Estab. Penal Feminino de Três Lagoas	24	No record information	No record information	No record information		No	No record information	No record information			No record Information			No record information			No record information				No record information			No record information			No record information			No record information			No record information	No record information	No record information	No record information	No record	No record	No record	No record	No record	No record	No record		No record information
TL-71	Três Lagoas	Estab. Penal Feminino de Três Lagoas	30	Yes	2015	Prison unit		Yes	Yes
TL-72	Três Lagoas	Estab. Penal Feminino de Três Lagoas	24	No record information	No record information	No record information		No	No record information	No record information			No record Information			No record information			No record information				No record information			No record information			No record information			No record information			No record information	No record information	No record information	No record information	No record	No record	No record	No record	No record	No record	No record		No record information
TL-73	Três Lagoas	Estab. Penal Feminino de Três Lagoas	19	No record information	No record information	No record information		No	No record information	No record information			No record Information			No record information			No record information				No record information			No record information			No record information			No record information			No record information	No record information	No record information	No record information	No record	No record	No record	No record	No record	No record	No record		No record information
TL-74	Três Lagoas	Estab. Penal Feminino de Três Lagoas	28	Yes	2015	Prison unit		Yes	Yes
TL-75	Três Lagoas	Estab. Penal Feminino de Três Lagoas	34	No record information	No record information	No record information		No	No record information	No record information			No record Information			No record information			No record information				No record information			No record information			No record information			No record information			No record information	No record information	No record information	No record information	No record	No record	No record	No record	No record	No record	No record		No record information
TL-76	Três Lagoas	Estab. Penal Feminino de Três Lagoas	27	Yes	2015	Prison unit		Yes	Yes
TL-77	Três Lagoas	Estab. Penal Feminino de Três Lagoas	21	No record information	No record information	No record information		No	No record information	No record information			No record Information			No record information			No record information				No record information			No record information			No record information			No record information			No record information	No record information	No record information	No record information	No record	No record	No record	No record	No record	No record	No record		No record information
TL-78	Três Lagoas	Estab. Penal Feminino de Três Lagoas	18	No record information	No record information	No record information		No	No record information	No record information			No record Information			No record information			No record information				No record information			No record information			No record information			No record information			No record information	No record information	No record information	No record information	No record	No record	No record	No record	No record	No record	No record		No record information
RB-01	Rio Brilhante	Estab. Penal Feminino de Rio Brilhante	20	Yes	2015	Prison unit		Yes	Yes
RB-02	Rio Brilhante	Estab. Penal Feminino de Rio Brilhante	20	No record information	No record information	No record information		No	No record information	No record information			No record Information			No record information			No record information				No record information			No record information			No record information			No record information			No record information	No record information	No record information	No record information	No record	No record	No record	No record	No record	No record	No record		No record information
RB-03	Rio Brilhante	Estab. Penal Feminino de Rio Brilhante	22	No record information	No record information	No record information		No	No record information	No record information			No record Information			No record information			No record information				No record information			No record information			No record information			No record information			No record information	No record information	No record information	No record information	No record	No record	No record	No record	No record	No record	No record		No record information
RB-04	Rio Brilhante	Estab. Penal Feminino de Rio Brilhante	44	No record information	No record information	No record information		No	No record information	No record information			No record Information			No record information			No record information				No record information			No record information			No record information			No record information			No record information	No record information	No record information	No record information	No record	No record	No record	No record	No record	No record	No record		No record information
RB-05	Rio Brilhante	Estab. Penal Feminino de Rio Brilhante	54	No record information	No record information	No record information		No	No record information	No record information			No record Information			No record information			No record information				No record information			No record information			No record information			No record information			No record information	No record information	No record information	No record information	No record	No record	No record	No record	No record	No record	No record		No record information
RB-06	Rio Brilhante	Estab. Penal Feminino de Rio Brilhante	38	No record information	No record information	No record information		No	No record information	No record information			No record Information			No record information			No record information				No record information			No record information			No record information			No record information			No record information	No record information	No record information	No record information	No record	No record	No record	No record	No record	No record	No record		No record information
RB-07	Rio Brilhante	Estab. Penal Feminino de Rio Brilhante	21	No record information	No record information	No record information		No	No record information	No record information			No record Information			No record information			No record information				No record information			No record information			No record information			No record information			No record information	No record information	No record information	No record information	No record	No record	No record	No record	No record	No record	No record		No record information
RB-08	Rio Brilhante	Estab. Penal Feminino de Rio Brilhante	18	No
RB-09	Rio Brilhante	Estab. Penal Feminino de Rio Brilhante	26	Yes	2015	Prison unit		Yes	Yes
RB-10	Rio Brilhante	Estab. Penal Feminino de Rio Brilhante	25	Yes	2015	Prison unit		Yes	Yes
RB-11	Rio Brilhante	Estab. Penal Feminino de Rio Brilhante	22	Yes	no answer	Prison unit		Yes	No														LSIL with no record information												No record information	No record information	No record information	No record information	No record	No record	No record	No record	No record	No record	No record		No record information
RB-12	Rio Brilhante	Estab. Penal Feminino de Rio Brilhante	32	Yes	2015	Prison unit		Yes	Yes
RB-13	Rio Brilhante	Estab. Penal Feminino de Rio Brilhante	25	Yes	2015	Prison unit		Yes	Yes
RB-14	Rio Brilhante	Estab. Penal Feminino de Rio Brilhante	31	Yes	2015	Prison unit		Yes	Yes
RB-15	Rio Brilhante	Estab. Penal Feminino de Rio Brilhante	37	No
RB-16	Rio Brilhante	Estab. Penal Feminino de Rio Brilhante	21	No record information	No record information	No record information		No	No record information	No record information			No record Information			No record information			No record information				No record information			No record information			No record information			No record information			No record information	No record information	No record information	No record information	No record	No record	No record	No record	No record	No record	No record		No record information
RB-17	Rio Brilhante	Estab. Penal Feminino de Rio Brilhante	19	No record information	No record information	No record information		No	No record information	No record information			No record Information			No record information			No record information				No record information			No record information			No record information			No record information			No record information	No record information	No record information	No record information	No record	No record	No record	No record	No record	No record	No record		No record information
RB-18	Rio Brilhante	Estab. Penal Feminino de Rio Brilhante	51	Yes	2015	Prison unit		Yes	Yes
RB-19	Rio Brilhante	Estab. Penal Feminino de Rio Brilhante	23	Yes	2015	No record information		Yes	Yes
RB-20	Rio Brilhante	Estab. Penal Feminino de Rio Brilhante	44	Yes	2015	Prison unit		Yes	Yes
RB-21	Rio Brilhante	Estab. Penal Feminino de Rio Brilhante	21	Yes	2015	Prison unit		Yes	Yes
RB-22	Rio Brilhante	Estab. Penal Feminino de Rio Brilhante	30	No record information	No record information	No record information		No	No record information	No record information			No record Information			No record information			No record information				No record information			No record information			No record information			No record information			No record information	No record information	No record information	No record information	No record	No record	No record	No record	No record	No record	No record		No record information
RB-23	Rio Brilhante	Estab. Penal Feminino de Rio Brilhante	32	Yes	2015	Prison unit		Yes	Yes
RB-24	Rio Brilhante	Estab. Penal Feminino de Rio Brilhante	39	Yes	2015	Prison unit		Yes	Yes
RB-25	Rio Brilhante	Estab. Penal Feminino de Rio Brilhante	42	No record information	No record information	No record information		No	No record information	No record information			No record Information			No record information			No record information				No record information			No record information			No record information			No record information			No record information	No record information	No record information	No record information	No record	No record	No record	No record	No record	No record	No record		No record information
RB-26	Rio Brilhante	Estab. Penal Feminino de Rio Brilhante	48	Yes	2015	Prison unit		Yes	Yes
RB-27	Rio Brilhante	Estab. Penal Feminino de Rio Brilhante	42	No record information	No record information	No record information		No	No record information	No record information			No record Information			No record information			No record information				No record information			No record information			No record information			No record information			No record information	No record information	No record information	No record information	No record	No record	No record	No record	No record	No record	No record		No record information
RB-28	Rio Brilhante	Estab. Penal Feminino de Rio Brilhante	20	Yes	2015	Prison unit		Yes	Yes
RB-29	Rio Brilhante	Estab. Penal Feminino de Rio Brilhante	20	Yes	2015	Prison unit		Yes	Yes
RB-30	Rio Brilhante	Estab. Penal Feminino de Rio Brilhante	30	Yes	2015	Prison unit		Yes	No							Forwards to other levels of health care	NO RECORD INFORMATION BY NURSING TECHNIQUE - CENTRAL HEALTH POSITION																		Yes	Yes	Secondary care level	Yes	No record	No record	conduct adopted	No record	No record	No record	No record		Not finalized
RB-31	Rio Brilhante	Estab. Penal Feminino de Rio Brilhante	40	Yes	2015	Prison unit		Yes	Yes
RB-32	Rio Brilhante	Estab. Penal Feminino de Rio Brilhante	25	No record information	No record information	No record information		No	No record information	No record information			No record Information			No record information			No record information				No record information			No record information			No record information			No record information			No record information	No record information	No record information	No record information	No record	No record	No record	No record	No record	No record	No record		No record information
RB-33	Rio Brilhante	Estab. Penal Feminino de Rio Brilhante	22	No record information	No record information	No record information		No	No record information	No record information			No record Information			No record information			No record information				No record information			No record information			No record information			No record information			No record information	No record information	No record information	No record information	No record	No record	No record	No record	No record	No record	No record		No record information
RB-34	Rio Brilhante	Estab. Penal Feminino de Rio Brilhante	56	Yes	2015	Prison unit		Yes	No record information	No record information			No record Information			No record information			No record information				No record information			No record information			No record information			No record information			No record information	No record information	No record information	No record information	No record	No record	No record	No record	No record	No record	No record
RB-35	Rio Brilhante	Estab. Penal Feminino de Rio Brilhante	53	Yes	2015	Prison unit		Yes	Yes
RB-36	Rio Brilhante	Estab. Penal Feminino de Rio Brilhante	58	Yes	2015	Prison unit		Yes	Yes
RB-37	Rio Brilhante	Estab. Penal Feminino de Rio Brilhante	24	Yes	2015	Prison unit		Yes	Yes
RB-39	Rio Brilhante	Estab. Penal Feminino de Rio Brilhante	24	Yes	2015	Prison unit		Yes	No record information	No record information			No record Information			No record information			No record information				No record information			No record information			No record information			No record information			No record information	No record information	No record information	No record information	No record	No record	No record	No record	No record	No record	No record
RB-40	Rio Brilhante	Estab. Penal Feminino de Rio Brilhante	31	No record information	No record information	No record information		No	No record information	No record information			No record Information			No record information			No record information				No record information			No record information			No record information			No record information			No record information	No record information	No record information	No record information	No record	No record	No record	No record	No record	No record	No record		No record information
RB-42	Rio Brilhante	Estab. Penal Feminino de Rio Brilhante	33	No record information	No record information	No record information		No	No record information	No record information			No record Information			No record information			No record information				No record information			No record information			No record information			No record information			No record information	No record information	No record information	No record information	No record	No record	No record	No record	No record	No record	No record		No record information
RB-43	Rio Brilhante	Estab. Penal Feminino de Rio Brilhante	38	No record information	No record information	No record information		No	No record information	No record information			No record Information			No record information			No record information				No record information			No record information			No record information			No record information			No record information	No record information	No record information	No record information	No record	No record	No record	No record	No record	No record	No record		No record information
RB-44	Rio Brilhante	Estab. Penal Feminino de Rio Brilhante	33	Yes	2015	Prison unit		Yes	Yes
RB-45	Rio Brilhante	Estab. Penal Feminino de Rio Brilhante	33	No record information	No record information	No record information		No	No record information	No record information			No record Information			No record information			No record information				No record information			No record information			No record information			No record information			No record information	No record information	No record information	No record information	No record	No record	No record	No record	No record	No record	No record		No record information
RB-46	Rio Brilhante	Estab. Penal Feminino de Rio Brilhante	21	No record information	No record information	No record information		No	No record information	No record information			No record Information			No record information			No record information				No record information			No record information			No record information			No record information			No record information	No record information	No record information	No record information	No record	No record	No record	No record	No record	No record	No record		No record information
RB-47	Rio Brilhante	Estab. Penal Feminino de Rio Brilhante	41	No record information	No record information	No record information		No	No record information	No record information			No record Information			No record information			No record information				No record information			No record information			No record information			No record information			No record information	No record information	No record information	No record information	No record	No record	No record	No record	No record	No record	No record		No record information
RB-48	Rio Brilhante	Estab. Penal Feminino de Rio Brilhante	34	No record information	No record information	No record information		No	No record information	No record information			No record Information			No record information			No record information				No record information			No record information			No record information			No record information			No record information	No record information	No record information	No record information	No record	No record	No record	No record	No record	No record	No record		No record information
JA-01	Jateí	Estab. Penal Feminino Luiz Pereira da Silva	60	No record information	No record information	No record information		No	No record information	No record information			No record Information			No record information			No record information				No record information			No record information			No record information			No record information			No record information	No record information	No record information	No record information	No record	No record	No record	No record	No record	No record	No record		No record information
JA-02	Jateí	Estab. Penal Feminino Luiz Pereira da Silva	56	Yes	2015	Prison unit		Yes	Yes
JA-03	Jateí	Estab. Penal Feminino Luiz Pereira da Silva	33	Yes	2015	Prison unit		Yes	Yes
JA-04	Jateí	Estab. Penal Feminino Luiz Pereira da Silva	27	Yes	2015	Prison unit		Yes	Yes
JA-05	Jateí	Estab. Penal Feminino Luiz Pereira da Silva	33	No record information	No record information	No record information		No	No record information	No record information			No record Information			No record information			No record information				No record information			No record information			No record information			No record information			No record information	No record information	No record information	No record information	No record	No record	No record	No record	No record	No record	No record		No record information
JA-06	Jateí	Estab. Penal Feminino Luiz Pereira da Silva	24	No record information	No record information	No record information		No	No record information	No record information			No record Information			No record information			No record information				No record information			No record information			No record information			No record information			No record information	No record information	No record information	No record information	No record	No record	No record	No record	No record	No record	No record		No record information
JA-07	Jateí	Estab. Penal Feminino Luiz Pereira da Silva	22	Yes	2015	No record information		Yes	Yes
JA-08	Jateí	Estab. Penal Feminino Luiz Pereira da Silva	48	Yes	2015	Prison unit		Yes	Yes
JA-09	Jateí	Estab. Penal Feminino Luiz Pereira da Silva	21	Yes	2015	Prison unit		No	No record information	No record information			No record Information			No record information			No record information				No record information			No record information			No record information			No record information			No record information	No record information	No record information	No record information	No record	No record	No record	No record	No record	No record	No record		No record information
JA-10	Jateí	Estab. Penal Feminino Luiz Pereira da Silva	28	Yes	2015	Prison unit		Yes	No	ACU -US No record information																									No record information	No record information	No record information	No record information	No record	No record	No record	No record	No record	No record	No record		No record information
JA-11	Jateí	Estab. Penal Feminino Luiz Pereira da Silva	22	Yes	2015	Prison unit		No	No record information	No record information			No record Information			No record information			No record information				No record information			No record information			No record information			No record information			No record information	No record information	No record information	No record information	No record	No record	No record	No record	No record	No record	No record		No record information
JA-12	Jateí	Estab. Penal Feminino Luiz Pereira da Silva	23	Yes	2015	Prison unit		Yes	Yes
JA-13	Jateí	Estab. Penal Feminino Luiz Pereira da Silva	22	No record information	No record information	No record information		No	No record information	No record information			No record Information			No record information			No record information				No record information			No record information			No record information			No record information			No record information	No record information	No record information	No record information	No record	No record	No record	No record	No record	No record	No record		No record information
JA-14	Jateí	Estab. Penal Feminino Luiz Pereira da Silva	20	No record information	No record information	No record information		No	No record information	No record information			No record Information			No record information			No record information				No record information			No record information			No record information			No record information			No record information	No record information	No record information	No record information	No record	No record	No record	No record	No record	No record	No record		No record information
JA-15	Jateí	Estab. Penal Feminino Luiz Pereira da Silva	38	Yes	2015	Prison unit		Yes	Yes
JA-16	Jateí	Estab. Penal Feminino Luiz Pereira da Silva	24	No
JA-17	Jateí	Estab. Penal Feminino Luiz Pereira da Silva	45	Yes	2015	Prison unit		Yes	Yes
JA-18	Jateí	Estab. Penal Feminino Luiz Pereira da Silva	22	Yes	2016	Prison unit		No	No record information	No record information			No record Information			No record information			No record information				No record information			No record information			No record information			No record information			No record information	No record information	No record information	No record information	No record	No record	No record	No record	No record	No record	No record		No record information
JA-19	Jateí	Estab. Penal Feminino Luiz Pereira da Silva	22	Yes	2015	Prison unit		Yes	Yes
JA-20	Jateí	Estab. Penal Feminino Luiz Pereira da Silva	19	No record information	No record information	No record information		No	No record information	No record information			No record Information			No record information			No record information				No record information			No record information			No record information			No record information			No record information	No record information	No record information	No record information	No record	No record	No record	No record	No record	No record	No record		No record information
JA-21	Jateí	Estab. Penal Feminino Luiz Pereira da Silva	31	Yes	2015	Prison unit		Yes	Yes
JA-22	Jateí	Estab. Penal Feminino Luiz Pereira da Silva	28	Yes	2015	Prison unit		Yes	Yes
JA-23	Jateí	Estab. Penal Feminino Luiz Pereira da Silva	26	No record information	No record information	No record information		No	No record information	No record information			No record Information			No record information			No record information				No record information			No record information			No record information			No record information			No record information	No record information	No record information	No record information	No record	No record	No record	No record	No record	No record	No record		No record information
JA-24	Jateí	Estab. Penal Feminino Luiz Pereira da Silva	52	Yes	2015	Prison unit		Yes	Yes
JA-25	Jateí	Estab. Penal Feminino Luiz Pereira da Silva	36	Yes	2015	Prison unit		Yes	Yes
JA-26	Jateí	Estab. Penal Feminino Luiz Pereira da Silva	33	Yes	2016	Prison unit		No	No record information	No record information			No record Information			No record information			No record information				No record information			No record information			No record information			No record information			No record information	No record information	No record information	No record information	No record	No record	No record	No record	No record	No record	No record		No record information
JA-27	Jateí	Estab. Penal Feminino Luiz Pereira da Silva	23	No record information	No record information	No record information		No	No record information	No record information			No record Information			No record information			No record information				No record information			No record information			No record information			No record information			No record information	No record information	No record information	No record information	No record	No record	No record	No record	No record	No record	No record		No record information
JA-28	Jateí	Estab. Penal Feminino Luiz Pereira da Silva	33	No record information	No record information	No record information		No	No record information	No record information			No record Information			No record information			No record information				No record information			No record information			No record information			No record information			No record information	No record information	No record information	No record information	No record	No record	No record	No record	No record	No record	No record		No record information
JA-29	Jateí	Estab. Penal Feminino Luiz Pereira da Silva	42	No record information	No record information	No record information		No	No record information	No record information			No record Information			No record information			No record information				No record information			No record information			No record information			No record information			No record information	No record information	No record information	No record information	No record	No record	No record	No record	No record	No record	No record		No record information
JA-30	Jateí	Estab. Penal Feminino Luiz Pereira da Silva	40	Yes	2015	Prison unit		Yes	Yes
JA-31	Jateí	Estab. Penal Feminino Luiz Pereira da Silva	32	No record information	No record information	No record information		No	No record information	No record information			No record Information			No record information			No record information				No record information			No record information			No record information			No record information			No record information	No record information	No record information	No record information	No record	No record	No record	No record	No record	No record	No record		No record information
JA-32	Jateí	Estab. Penal Feminino Luiz Pereira da Silva	38	No record information	No record information	No record information		No	No record information	No record information			No record Information			No record information			No record information				No record information			No record information			No record information			No record information			No record information	No record information	No record information	No record information	No record	No record	No record	No record	No record	No record	No record		No record information
JA-33	Jateí	Estab. Penal Feminino Luiz Pereira da Silva	18	Yes	2015	Prison unit		No	No record information	No record information			No record Information			No record information							No record information			No record information			No record information			No record information			No record information	No record information	No record information	No record information	No record	No record	No record	No record	No record	No record	No record		No record information
JA-34	Jateí	Estab. Penal Feminino Luiz Pereira da Silva	23	No record information	No record information	No record information		No	No record information	No record information			No record Information			No record information			No record information				No record information			No record information			No record information			No record information			No record information	No record information	No record information	No record information	No record	No record	No record	No record	No record	No record	No record		No record information
JA-35	Jateí	Estab. Penal Feminino Luiz Pereira da Silva	21	Yes	2015	Prison unit		No	No record information	No record information			No record Information			No record information			No record information				No record information			No record information			No record information			No record information			No record information	No record information	No record information	No record information	No record	No record	No record	No record	No record	No record	No record		No record information
JA-36	Jateí	Estab. Penal Feminino Luiz Pereira da Silva	33	Yes	2015	Prison unit		No	No record information	No record information			No record Information			No record information			No record information				No record information			No record information			No record information			No record information			No record information	No record information	No record information	No record information	No record	No record	No record	No record	No record	No record	No record		No record information
JA-37	Jateí	Estab. Penal Feminino Luiz Pereira da Silva	21	Yes	2016	Prison unit		No	No record information	No record information			No record Information			No record information			No record information				No record information			No record information			No record information			No record information			No record information	No record information	No record information	No record information	No record	No record	No record	No record	No record	No record	No record		No record information
JA-38	Jateí	Estab. Penal Feminino Luiz Pereira da Silva	57	Yes	2015	Prison unit		No	No record information	No record information			No record Information			No record information			No record information				No record information			No record information			No record information			No record information			No record information	No record information	No record information	No record information	No record	No record	No record	No record	No record	No record	No record		No record information
JA-39	Jateí	Estab. Penal Feminino Luiz Pereira da Silva	28	Yes	2015	Prison unit		No	No record information	No record information			No record Information			No record information			No record information				No record information			No record information			No record information			No record information			No record information	No record information	No record information	No record information	No record	No record	No record	No record	No record	No record	No record		No record information
JA-40	Jateí	Estab. Penal Feminino Luiz Pereira da Silva	28	Yes	2013	Prison unit		No	No record information	No record information			No record Information			No record information			No record information				No record information			No record information			No record information			No record information			No record information	No record information	No record information	No record information	No record	No record	No record	No record	No record	No record	No record		No record information
